# Supplementary material for: Chemodivergent assembly of ortho-functionalized phenols with tunable selectivity via rhodium(III)-catalyzed and solvent-controlled C-H activation
Source: Commun Chem. 2021 Jun 3;4:81. doi: 10.1038/s42004-021-00518-x (PMC9814747; doi:10.1038/s42004-021-00518-x)
Supplement: Supplementary file 3 — Supplementary Data 1 [file 42004_2021_518_MOESM3_ESM.cif]

data_fanwx_926-1_190927
_audit_creation_date               2019-09-29
_audit_creation_method
;
Olex2 1.2
(compiled 2018.05.29 svn.r3508 for OlexSys, GUI svn.r5506)
;
_shelx_SHELXL_version_number       '2018/3'
_audit_contact_author_address      ?
_audit_contact_author_email        ?
_audit_contact_author_name         ''
_audit_contact_author_phone        ?
_publ_contact_author_id_orcid      ?
_publ_section_references
;
Dolomanov, O.V., Bourhis, L.J., Gildea, R.J, Howard, J.A.K. & Puschmann, H.
 (2009), J. Appl. Cryst. 42, 339-341.

Sheldrick, G.M. (2015). Acta Cryst. A71, 3-8.

Sheldrick, G.M. (2015). Acta Cryst. C71, 3-8.
;
_chemical_name_common              ?
_chemical_name_systematic          ?
_chemical_formula_moiety           'C23 H19 Cl3 O4 S'
_chemical_formula_sum              'C23 H19 Cl3 O4 S'
_chemical_formula_weight           497.79
_chemical_melting_point            ?
_chemical_oxdiff_formula           CHOClS
loop_
  _atom_type_symbol
  _atom_type_description
  _atom_type_scat_dispersion_real
  _atom_type_scat_dispersion_imag
  _atom_type_scat_source
 'C' 'C' 0.0181 0.0091 'International Tables Vol C Tables 4.2.6.8 and 6.1.1.4'
 'H' 'H' 0.0000 0.0000 'International Tables Vol C Tables 4.2.6.8 and 6.1.1.4'
 'Cl' 'Cl' 0.3639 0.7018 'International Tables Vol C Tables 4.2.6.8 and 6.1.1.4'
 'O' 'O' 0.0492 0.0322 'International Tables Vol C Tables 4.2.6.8 and 6.1.1.4'
 'S' 'S' 0.3331 0.5567 'International Tables Vol C Tables 4.2.6.8 and 6.1.1.4'

_shelx_space_group_comment
;
The symmetry employed for this shelxl refinement is uniquely defined
by the following loop, which should always be used as a source of
symmetry information in preference to the above space-group names.
They are only intended as comments.
;
_space_group_crystal_system        'triclinic'
_space_group_IT_number             2
_space_group_name_H-M_alt          'P -1'
_space_group_name_Hall             '-P 1'
loop_
  _space_group_symop_operation_xyz
 'x, y, z'
 '-x, -y, -z'

_cell_length_a                     7.82530(10)
_cell_length_b                     10.8216(2)
_cell_length_c                     13.4928(2)
_cell_angle_alpha                  94.9400(10)
_cell_angle_beta                   94.9390(10)
_cell_angle_gamma                  104.9380(10)
_cell_volume                       1092.90(3)
_cell_formula_units_Z              2
_cell_measurement_reflns_used      27113
_cell_measurement_temperature      100.00(10)
_cell_measurement_theta_max        76.4080
_cell_measurement_theta_min        3.3050
_shelx_estimated_absorpt_T_max     0.638
_shelx_estimated_absorpt_T_min     0.438
_exptl_absorpt_coefficient_mu      4.938
_exptl_absorpt_correction_T_max    1.00000
_exptl_absorpt_correction_T_min    0.55051
_exptl_absorpt_correction_type     multi-scan
_exptl_absorpt_process_details
;
CrysAlisPro 1.171.40.54a (Rigaku Oxford Diffraction, 2019)
Empirical absorption correction using spherical harmonics,
 implemented in SCALE3 ABSPACK scaling algorithm.
;
_exptl_absorpt_special_details     ?
_exptl_crystal_colour              colourless
_exptl_crystal_colour_primary      colourless
_exptl_crystal_density_diffrn      1.513
_exptl_crystal_density_meas        ?
_exptl_crystal_density_method      ?
_exptl_crystal_description         block
_exptl_crystal_F_000               512
_exptl_crystal_size_max            0.2
_exptl_crystal_size_mid            0.2
_exptl_crystal_size_min            0.1
_exptl_transmission_factor_max     ?
_exptl_transmission_factor_min     ?
_diffrn_reflns_av_R_equivalents    0.0640
_diffrn_reflns_av_unetI/netI       0.0261
_diffrn_reflns_Laue_measured_fraction_full  1.000
_diffrn_reflns_Laue_measured_fraction_max  0.980
_diffrn_reflns_limit_h_max         9
_diffrn_reflns_limit_h_min         -9
_diffrn_reflns_limit_k_max         13
_diffrn_reflns_limit_k_min         -13
_diffrn_reflns_limit_l_max         15
_diffrn_reflns_limit_l_min         -16
_diffrn_reflns_number              41552
_diffrn_reflns_point_group_measured_fraction_full  1.000
_diffrn_reflns_point_group_measured_fraction_max  0.980
_diffrn_reflns_theta_full          67.684
_diffrn_reflns_theta_max           76.853
_diffrn_reflns_theta_min           3.309
_diffrn_ambient_environment        N~2~
_diffrn_ambient_temperature        100.00(10)
_diffrn_detector                   'CCD plate'
_diffrn_detector_area_resol_mean   10.0000
_diffrn_detector_type              HyPix
_diffrn_measured_fraction_theta_full  1.000
_diffrn_measured_fraction_theta_max  0.980
_diffrn_measurement_details
;
List of Runs (angles in degrees, time in seconds):

  # Type    Start    End  Width  t~exp~   \w     \q     \k     \f   Frames
--------------------------------------------------------------------------
  1  \w   -119.00 -30.00   0.50    0.05    --  -46.37 -17.00 -87.00  178
  2  \w    -17.00   8.00   0.50    0.05    --  -46.37  17.00  81.00   50
  3  \w     -7.00  18.00   0.50    0.05    --   46.37 -17.00 -87.00   50
  4  \w     31.00 119.00   0.50    0.05    --   46.37  17.00  81.00  176
  5  \w   -111.00 -27.00   0.50    0.15    -- -100.00  17.00  81.00  168
  6  \w   -138.00 -89.00   0.50    0.15    -- -100.00 -17.00 -87.00   98
  7  \w     90.00 178.00   0.50    0.15    --  105.44  17.00  81.00  176
  8  \w     77.00 102.00   0.50    0.15    --  105.44 -17.00 -87.00   50
  9  \w   -112.00 -74.00   0.50    0.05    --  -46.37-125.00-120.00   76
 10  \w     20.00  49.00   0.50    0.05    --   46.37-125.00-180.00   58
 11  \w     61.00  86.00   0.50    0.05    --   46.37-125.00-180.00   50
 12  \w    -17.00  63.00   0.50    0.05    --   46.37 -57.00 150.00  160
 13  \w    -20.00  57.00   0.50    0.05    --   46.37 -57.00 -90.00  154
 14  \w   -116.00 -28.00   0.50    0.15    -- -100.00  61.00   0.00  176
 15  \w   -111.00 -49.00   0.50    0.15    -- -100.00 125.00  60.00  124
 16  \w   -142.00-106.00   0.50    0.15    -- -100.00 -45.00  30.00   72
 17  \w    -90.00 -26.00   0.50    0.15    -- -100.00  30.00-120.00  128
 18  \w     74.00  99.00   0.50    0.15    --  105.44-125.00 -60.00   50
 19  \w     31.00 120.00   0.50    0.15    --  105.44 -15.00   0.00  178
 20  \w     37.00  69.00   0.50    0.15    --  105.44-125.00 -60.00   64
 21  \w     36.00  61.00   0.50    0.15    --  105.44 -94.00 -30.00   50
 22  \w     73.00 105.00   0.50    0.15    --  105.44 -94.00 -30.00   64
 23  \w     33.00 104.00   0.50    0.15    --  105.44 -94.00  60.00  142
 24  \w     76.00 128.00   0.50    0.15    --  105.44 -77.00 150.00  104
 25  \w     34.00  60.00   0.50    0.15    --  105.44 -77.00 150.00   52
 26  \w     34.00 119.00   0.50    0.15    --  105.44 -45.00 -60.00  170
 27  \w     56.00 114.00   0.50    0.15    --  105.44 -45.00 120.00  116
 28  \w     78.00 103.00   0.50    0.15    --  105.44 -94.00 -60.00   50
 29  \w     35.00 107.00   0.50    0.15    --  105.44 -94.00 150.00  144
 30  \w    -45.00 -16.00   0.50    0.25    --  -46.37  17.00  81.00   58
 31  \w    -24.00   1.00   0.50    0.25    --   16.00 110.00 152.57   50
 32  \w     10.00  35.00   0.50    0.25    --   40.00  90.00-111.78   50
 33  \w     13.00  38.00   0.50    0.25    --   44.00  92.00-177.31   50
 34  \w     14.00  39.00   0.50    0.25    --   44.00  90.00  18.42   50
 35  \w    -49.00 -23.00   0.50    0.25    --  -46.37 -77.00  60.00   52
 36  \w    -49.00 -23.00   0.50    0.25    --  -46.37 -77.00 -90.00   52
 37  \w    -48.00 -23.00   0.50    0.25    --  -46.37 -77.00 120.00   50
 38  \w    -49.00 -23.00   0.50    0.25    --  -46.37 -77.00-180.00   52
 39  \w   -118.00 -70.00   0.50    0.25    --  -46.37 -38.00  90.00   96
 40  \w    -61.00 -32.00   0.50    0.25    --  -46.37 -38.00  90.00   58
 41  \w      4.00  29.00   0.50    0.25    --  -46.37  17.00  81.00   50
 42  \w     19.00  44.00   0.50    0.25    --   48.00  88.00 -67.87   50
 43  \w     90.00 116.00   0.50    0.25    --   52.00  78.00 134.21   52
 44  \w     26.00  52.00   0.50    0.25    --   52.00  82.00  67.57   52
 45  \w     28.00  54.00   0.50    0.25    --   52.00  78.00 134.21   52
 46  \w     27.00  53.00   0.50    0.25    --   52.00  80.00-147.85   52
 47  \w     89.00 123.00   0.50    0.25    --   52.00  78.00 -97.98   68
 48  \w     29.00  55.00   0.50    0.25    --   52.00  78.00 -97.98   52
 49  \w     33.00  59.00   0.50    0.25    --   56.00  76.00-176.71   52
 50  \w     35.00  61.00   0.50    0.25    --   56.00  73.00  11.08   52
 51  \w    -61.00 -35.00   0.50    0.25    --  -60.00 -79.00 -81.05   52
 52  \w     40.00  72.00   0.50    0.25    --   60.00  72.00  73.53   64
 53  \w     41.00  67.00   0.50    0.25    --   60.00  71.00  39.69   52
 54  \w     38.00  64.00   0.50    0.25    --   60.00  74.00 163.02   52
 55  \w     39.00  65.00   0.50    0.25    --   64.00  79.00-102.33   52
 56  \w     42.00  68.00   0.50    0.25    --   64.00  73.00 148.99   52
 57  \w    -71.00 -45.00   0.50    0.25    --  -68.00 -76.00  60.89   52
 58  \w    -73.00 -47.00   0.50    0.25    --  -68.00 -71.00  -6.13   52
 59  \w    -67.00 -41.00   0.50    0.25    --  -68.00 -83.00 -39.76   52
 60  \w    -75.00 -49.00   0.50    0.25    --  -68.00 -70.00  22.29   52
 61  \w    -75.00 -49.00   0.50    0.25    --  -68.00 -70.00-166.04   52
 62  \w     43.00  68.00   0.50    0.25    --   68.00  79.00  87.14   50
 63  \w    -77.00 -52.00   0.50    0.25    --  -72.00 -67.00 178.68   50
 64  \w    -74.00 -48.00   0.50    0.25    --  -72.00 -78.00-178.76   52
 65  \w    -76.00 -50.00   0.50    0.25    --  -72.00 -72.00-125.56   52
 66  \w    -82.00 -56.00   0.50    0.40    --  -76.00 -68.00 147.81   52
 67  \w    -80.00 -53.00   0.50    0.40    --  -76.00 -75.00 -77.55   54
 68  \w    -85.00 -59.00   0.50    0.40    --  -76.00 -66.00  60.68   52
 69  \w    -92.00 -58.00   0.50    0.40    --  -76.00 -64.00-171.98   68
 70  \w    -83.00 -57.00   0.50    0.40    --  -80.00 -75.00 -38.83   52
 71  \w    -85.00 -60.00   0.50    0.40    --  -80.00 -68.00 -10.69   50
 72  \w    -83.00 -58.00   0.50    0.40    --  -80.00 -72.00 152.22   50
 73  \w    -89.00 -63.00   0.50    0.40    --  -84.00 -73.00   9.59   52
 74  \w    -86.00 -60.00   0.50    0.40    --  -84.00 -77.00 131.56   52
 75  \w    -87.00 -61.00   0.50    0.40    --  -84.00 -74.00  30.24   52
 76  \w    -89.00 -63.00   0.50    0.40    --  -84.00 -73.00 142.34   52
 77  \w    -90.00 -64.00   0.50    0.40    --  -84.00 -72.00 -58.16   52
 78  \w    -91.00 -64.00   0.50    0.40    --  -84.00 -67.00 100.93   54
 79  \w     61.00  87.00   0.50    0.40    --   84.00  75.00-177.21   52
 80  \w    -93.00 -67.00   0.50    0.40    --  -88.00 -71.00 -26.81   52
 81  \w    -91.00 -65.00   0.50    0.40    --  -88.00 -80.00 112.71   52
 82  \w    -96.00 -70.00   0.50    0.40    --  -88.00 -72.00  77.22   52
 83  \w    -92.00 -66.00   0.50    0.40    --  -88.00 -73.00  64.12   52
 84  \w    -95.00 -63.00   0.50    0.40    --  -88.00 -80.00 -85.96   64
 85  \w    -93.00 -67.00   0.50    0.40    --  -88.00 -69.00  42.32   52
 86  \w   -120.00 -69.00   0.50    0.40    --  -92.00 -75.00-147.94  102
 87  \w    -96.00 -70.00   0.50    0.40    --  -96.00 -81.00 -42.42   52
 88  \w   -150.00-124.00   0.50    0.40    --  -96.00 -81.00 -42.42   52
 89  \w   -115.00 -77.00   0.50    0.40    -- -100.00 -76.00  25.30   76
 90  \w   -156.00 -78.00   0.50    0.40    -- -100.00 -72.00 149.98  156
 91  \w   -158.00 -78.00   0.50    0.40    -- -100.00 -73.00  -2.22  160
 92  \w   -113.00 -80.00   0.50    0.40    -- -100.00 -67.00  88.35   66
 93  \w   -104.00 -77.00   0.50    0.40    -- -100.00 -77.00  60.00   54
 94  \w   -107.00 -78.00   0.50    0.40    -- -100.00 -77.00 120.00   58
 95  \w   -144.00 -74.00   0.50    0.40    -- -100.00 -81.00 174.83  140
 96  \w   -113.00 -76.00   0.50    0.40    -- -100.00 -77.00 -19.12   74
 97  \w   -109.00 -77.00   0.50    0.40    -- -100.00 -75.00 -95.59   64
 98  \w   -125.00 -76.00   0.50    0.40    -- -100.00 -77.00 -30.00   98
 99  \w   -112.00 -81.00   0.50    0.40    -- -100.00 -70.00   5.60   62
100  \w   -146.00-120.00   0.50    0.40    -- -100.00 -70.00   5.60   52
101  \w   -102.00 -76.00   0.50    0.40    -- -100.00 -77.00 -60.00   52
102  \w   -109.00 -78.00   0.50    0.40    -- -100.00 -77.00-120.00   62
103  \w   -168.00-136.00   0.50    0.40    -- -100.00 -77.00-120.00   64
104  \w   -109.00 -74.00   0.50    0.40    -- -100.00 -83.00-101.06   70
105  \w   -122.00 -76.00   0.50    0.40    -- -100.00 -76.00  42.39   92
106  \w   -137.00 -80.00   0.50    0.40    -- -100.00 -80.00-164.39  114
107  \w   -106.00 -80.00   0.50    0.40    -- -100.00 -80.00 149.54   52
108  \w   -128.00 -75.00   0.50    0.40    -- -100.00 -79.00-148.01  106
109  \w   -130.00 -78.00   0.50    0.40    -- -100.00 -74.00 131.84  104
110  \w   -102.00 -77.00   0.50    0.40    -- -100.00 -74.00  68.03   50
111  \w   -157.00-131.00   0.50    0.40    -- -100.00 -74.00 131.84   52
112  \w   -147.00-121.00   0.50    0.40    -- -100.00 -74.00  68.03   52
113  \w     41.00  75.00   0.50    0.40    --  107.00 -94.00   0.00   68
114  \w    149.00 175.00   0.50    0.40    --  107.00  61.00 -90.00   52
115  \w     91.00 117.00   0.50    0.40    --  107.00-125.00  30.00   52
116  \w    104.00 130.00   0.50    0.40    --  107.00  61.00 -90.00   52
117  \w    139.00 177.00   0.50    0.40    --  107.00  30.00-120.00   76
118  \w     93.00 131.00   0.50    0.40    --  107.00  30.00-120.00   76
119  \w     84.00 109.00   0.50    0.40    --  107.00 -94.00-120.00   50
120  \w     41.00  77.00   0.50    0.40    --  107.00 -94.00-120.00   72
121  \w     51.00 108.00   0.50    0.40    --  107.00 -94.00  90.00  114
122  \w    132.00 177.00   0.50    0.40    --  107.00  30.00   0.00   90
123  \w    140.00 177.00   0.50    0.40    --  107.00  77.00-150.00   74
124  \w     84.00 120.00   0.50    0.40    --  107.00  77.00-150.00   72
125  \w     39.00  73.00   0.50    0.40    --  107.00 -94.00 -60.00   68
126  \w    147.00 175.00   0.50    0.40    --  107.00  61.00  90.00   56
127  \w    141.00 177.00   0.50    0.40    --  107.00  77.00  30.00   72
128  \w     84.00 135.00   0.50    0.40    --  107.00  77.00  30.00  102
129  \w     99.00 139.00   0.50    0.40    --  107.00  61.00  90.00   80
130  \w     87.00 141.00   0.50    0.40    --  107.00  77.00 -90.00  108
131  \w     82.00 108.00   0.50    0.40    --  107.00 -94.00   0.00   52
132  \w    -25.00   1.00   0.50    0.25    --   16.00 110.00 152.57   52
133  \w     10.00  45.00   0.50    0.25    --   40.00  90.00-111.78   70
134  \w     15.00  45.00   0.50    0.25    --   44.00  89.00 -33.94   60
135  \w   -120.00 -32.00   0.50    0.25    --  -46.37 -38.00  90.00  176
136  \w     38.00 132.00   0.50    0.25    --   60.00  72.00  73.53  188
137  \w     42.00 137.00   0.50    0.25    --   64.00  73.00-117.89  190
138  \w   -140.00 -43.00   0.50    0.25    --  -68.00 -79.00  19.21  194
139  \w     45.00 140.00   0.50    0.25    --   68.00  76.00-172.25  190
140  \w     58.00 149.00   0.50    0.25    --   76.00  62.00  34.93  182
141  \w   -100.00 -75.00   0.50    0.25    --  -46.37 -17.00 -87.00   50
142  \w    104.00 130.00   0.50    0.40    --  107.00  30.00-180.00   52
143  \w   -100.00 -75.00   0.50    0.25    --  -46.37 -17.00 -87.00   50
;
_diffrn_measurement_device         'four-circle diffractometer'
_diffrn_measurement_device_type    'XtaLAB Synergy R, DW system, HyPix'
_diffrn_measurement_method         '\w scans'
_diffrn_orient_matrix_type        
 'CrysAlisPro convention (1999,Acta A55,543-557)'
_diffrn_orient_matrix_UB_11        0.1819888000
_diffrn_orient_matrix_UB_12        -0.0263549000
_diffrn_orient_matrix_UB_13        0.0260292000
_diffrn_orient_matrix_UB_21        -0.0924026000
_diffrn_orient_matrix_UB_22        -0.1443655000
_diffrn_orient_matrix_UB_23        -0.0015461000
_diffrn_orient_matrix_UB_31        0.0197532000
_diffrn_orient_matrix_UB_32        -0.0212475000
_diffrn_orient_matrix_UB_33        -0.1123484000
_diffrn_oxdiff_digest_frames
;
01b4d3d7807a3ba8fda6c1b618c838942a11110ee35
;
_diffrn_oxdiff_digest_hkl
;
0103fc4dd79bb864829aeb22c3e91bb0fec303
;
_diffrn_radiation_monochromator    mirror
_diffrn_radiation_probe            x-ray
_diffrn_radiation_type             CuK\a
_diffrn_radiation_wavelength       1.54184
_diffrn_source                     'Rotating-anode X-ray tube'
_diffrn_source_type                'Rigaku (Cu) X-ray Source'
_reflns_Friedel_coverage           0.000
_reflns_Friedel_fraction_full      .
_reflns_Friedel_fraction_max       .
_reflns_number_gt                  4227
_reflns_number_total               4509
_reflns_odcompleteness_completeness  100.00
_reflns_odcompleteness_iscentric   1
_reflns_odcompleteness_theta       66.97
_reflns_special_details
;
 Reflections were merged by SHELXL according to the crystal
 class for the calculation of statistics and refinement.
 
 _reflns_Friedel_fraction is defined as the number of unique
 Friedel pairs measured divided by the number that would be
 possible theoretically, ignoring centric projections and
 systematic absences.
;
_reflns_threshold_expression       'I > 2\s(I)'
_computing_cell_refinement         'CrysAlisPro 1.171.40.54a (Rigaku OD, 2019)'
_computing_data_collection         'CrysAlisPro 1.171.40.54a (Rigaku OD, 2019)'
_computing_data_reduction          'CrysAlisPro 1.171.40.54a (Rigaku OD, 2019)'
_computing_molecular_graphics      'Olex2 (Dolomanov et al., 2009)'
_computing_publication_material    'Olex2 (Dolomanov et al., 2009)'
_computing_structure_refinement    'ShelXL (Sheldrick, 2015)'
_computing_structure_solution      'ShelXT (Sheldrick, 2015)'
_refine_diff_density_max           0.467
_refine_diff_density_min           -0.671
_refine_diff_density_rms           0.078
_refine_ls_extinction_coef         .
_refine_ls_extinction_method       none
_refine_ls_goodness_of_fit_ref     1.090
_refine_ls_hydrogen_treatment      constr
_refine_ls_matrix_type             full
_refine_ls_number_parameters       282
_refine_ls_number_reflns           4509
_refine_ls_number_restraints       0
_refine_ls_R_factor_all            0.0433
_refine_ls_R_factor_gt             0.0418
_refine_ls_restrained_S_all        1.090
_refine_ls_shift/su_max            0.000
_refine_ls_shift/su_mean           0.000
_refine_ls_structure_factor_coef   Fsqd
_refine_ls_weighting_details      
 'w=1/[\s^2^(Fo^2^)+(0.0851P)^2^+0.2160P] where P=(Fo^2^+2Fc^2^)/3'
_refine_ls_weighting_scheme        calc
_refine_ls_wR_factor_gt            0.1177
_refine_ls_wR_factor_ref           0.1191
_refine_special_details            ?
_olex2_refinement_description
;
1. Fixed Uiso
 At 1.2 times of:
  All C(H) groups
 At 1.5 times of:
  All C(H,H,H) groups
2.a Ternary CH refined with riding coordinates:
 C18(H18)
2.b Aromatic/amide H refined with riding coordinates:
 C5(H5), C27(H27), C22(H22), C31(H31), C15(H15), C12(H12), C3(H3), C30(H30),
 C28(H28), C13(H13), C29(H29), C14(H14)
2.c Idealised Me refined as rotating group:
 C21(H21A,H21B,H21C), C20(H20A,H20B,H20C)
;
_atom_sites_solution_hydrogens     geom
_atom_sites_solution_primary       dual
_atom_sites_solution_secondary     ?
loop_
  _atom_site_label
  _atom_site_type_symbol
  _atom_site_fract_x
  _atom_site_fract_y
  _atom_site_fract_z
  _atom_site_U_iso_or_equiv
  _atom_site_adp_type
  _atom_site_occupancy
  _atom_site_site_symmetry_order
  _atom_site_calc_flag
  _atom_site_refinement_flags_posn
  _atom_site_refinement_flags_adp
  _atom_site_refinement_flags_occupancy
  _atom_site_disorder_assembly
  _atom_site_disorder_group
 S7 S 0.78293(5) 0.15948(4) 0.18369(3) 0.02595(13) Uani 1 1 d . . . . .
 Cl24 Cl 0.41425(5) -0.06199(4) 0.15166(3) 0.03010(13) Uani 1 1 d . . . . .
 Cl23 Cl 0.77665(5) 0.41477(4) 0.05990(3) 0.03216(14) Uani 1 1 d . . . . .
 Cl25 Cl 0.07883(5) 0.23617(4) -0.03484(3) 0.03301(14) Uani 1 1 d . . . . .
 O8 O 0.71132(14) 0.12178(11) 0.28743(9) 0.0260(3) Uani 1 1 d . . . . .
 O9 O 0.91809(15) 0.27765(13) 0.20248(10) 0.0322(3) Uani 1 1 d . . . . .
 O19 O 0.17357(15) 0.06055(12) 0.31701(10) 0.0311(3) Uani 1 1 d . . . . .
 O10 O 0.81869(17) 0.04688(13) 0.13823(10) 0.0342(3) Uani 1 1 d . . . . .
 C26 C 0.4534(2) 0.43280(16) 0.28411(12) 0.0253(3) Uani 1 1 d . . . . .
 C5 C 0.2693(2) 0.10280(16) 0.06561(13) 0.0278(3) Uani 1 1 d . . . . .
 H5 H 0.162723 0.039788 0.064755 0.033 Uiso 1 1 calc R . . . .
 C11 C 0.7608(2) 0.21191(15) 0.37458(12) 0.0249(3) Uani 1 1 d . . . . .
 C6 C 0.4267(2) 0.08639(16) 0.10939(13) 0.0259(3) Uani 1 1 d . . . . .
 C27 C 0.3367(2) 0.49852(17) 0.24268(14) 0.0297(4) Uani 1 1 d . . . . .
 H27 H 0.215492 0.457696 0.231401 0.036 Uiso 1 1 calc R . . . .
 C22 C 0.3736(2) 0.30180(16) 0.30878(13) 0.0263(3) Uani 1 1 d . . . . .
 H22 H 0.255480 0.266507 0.282478 0.032 Uiso 1 1 calc R . . . .
 C31 C 0.6365(2) 0.49567(17) 0.29571(14) 0.0296(4) Uani 1 1 d . . . . .
 H31 H 0.717848 0.453792 0.320973 0.036 Uiso 1 1 calc R . . . .
 C1 C 0.5893(2) 0.18266(15) 0.11661(13) 0.0253(3) Uani 1 1 d . . . . .
 C4 C 0.2739(2) 0.21496(16) 0.02313(13) 0.0274(3) Uani 1 1 d . . . . .
 C17 C 0.4443(2) 0.22535(16) 0.36312(13) 0.0261(3) Uani 1 1 d . . . . .
 C15 C 0.6797(2) 0.34130(17) 0.50440(14) 0.0316(4) Uani 1 1 d . . . . .
 H15 H 0.595301 0.374190 0.534072 0.038 Uiso 1 1 calc R . . . .
 C18 C 0.3367(2) 0.09229(16) 0.38154(14) 0.0285(4) Uani 1 1 d . . . . .
 H18 H 0.403360 0.030215 0.362982 0.034 Uiso 1 1 calc R . . . .
 C12 C 0.9345(2) 0.24130(17) 0.41960(14) 0.0287(4) Uani 1 1 d . . . . .
 H12 H 1.018384 0.206622 0.391114 0.034 Uiso 1 1 calc R . . . .
 C3 C 0.4311(2) 0.30929(16) 0.02315(13) 0.0270(3) Uani 1 1 d . . . . .
 H3 H 0.431820 0.383011 -0.007684 0.032 Uiso 1 1 calc R . . . .
 C2 C 0.5882(2) 0.29315(16) 0.06962(13) 0.0268(3) Uani 1 1 d . . . . .
 C16 C 0.6294(2) 0.26086(16) 0.41394(13) 0.0256(3) Uani 1 1 d . . . . .
 C30 C 0.6967(2) 0.61962(17) 0.26979(14) 0.0318(4) Uani 1 1 d . . . . .
 H30 H 0.818230 0.659619 0.277671 0.038 Uiso 1 1 calc R . . . .
 C28 C 0.3976(2) 0.62270(18) 0.21818(15) 0.0345(4) Uani 1 1 d . . . . .
 H28 H 0.317299 0.664938 0.192147 0.041 Uiso 1 1 calc R . . . .
 C13 C 0.9805(2) 0.32320(18) 0.50769(14) 0.0320(4) Uani 1 1 d . . . . .
 H13 H 1.096946 0.345212 0.538405 0.038 Uiso 1 1 calc R . . . .
 C29 C 0.5790(2) 0.68453(17) 0.23244(14) 0.0336(4) Uani 1 1 d . . . . .
 H29 H 0.620336 0.768431 0.217022 0.040 Uiso 1 1 calc R . . . .
 C21 C 0.3078(2) 0.08689(19) 0.49169(15) 0.0352(4) Uani 1 1 d . . . . .
 H21A H 0.243002 0.147439 0.511340 0.053 Uiso 1 1 calc GR . . . .
 H21B H 0.421022 0.108116 0.531810 0.053 Uiso 1 1 calc GR . . . .
 H21C H 0.241300 0.001710 0.501198 0.053 Uiso 1 1 calc GR . . . .
 C14 C 0.8535(3) 0.37291(18) 0.55069(14) 0.0338(4) Uani 1 1 d . . . . .
 H14 H 0.884763 0.427280 0.610383 0.041 Uiso 1 1 calc R . . . .
 C20 C 0.0721(2) -0.06959(18) 0.31467(16) 0.0361(4) Uani 1 1 d . . . . .
 H20A H -0.018577 -0.090457 0.258658 0.054 Uiso 1 1 calc GR . . . .
 H20B H 0.017642 -0.080607 0.375546 0.054 Uiso 1 1 calc GR . . . .
 H20C H 0.148904 -0.125484 0.308235 0.054 Uiso 1 1 calc GR . . . .

loop_
  _atom_site_aniso_label
  _atom_site_aniso_U_11
  _atom_site_aniso_U_22
  _atom_site_aniso_U_33
  _atom_site_aniso_U_23
  _atom_site_aniso_U_13
  _atom_site_aniso_U_12
 S7 0.0181(2) 0.0341(2) 0.0268(2) 0.00336(16) 0.00579(15) 0.00805(16)
 Cl24 0.0271(2) 0.0272(2) 0.0355(3) 0.00555(16) 0.00268(16) 0.00589(15)
 Cl23 0.0235(2) 0.0320(2) 0.0398(3) 0.00788(17) 0.00677(17) 0.00289(16)
 Cl25 0.0223(2) 0.0396(2) 0.0390(3) 0.00862(18) 0.00275(17) 0.01051(16)
 O8 0.0205(5) 0.0301(6) 0.0274(6) 0.0027(5) 0.0053(4) 0.0059(4)
 O9 0.0195(6) 0.0429(7) 0.0328(7) 0.0077(5) 0.0049(5) 0.0038(5)
 O19 0.0203(6) 0.0304(6) 0.0416(7) 0.0068(5) 0.0035(5) 0.0040(5)
 O10 0.0295(6) 0.0449(7) 0.0326(7) -0.0002(5) 0.0053(5) 0.0189(5)
 C26 0.0211(7) 0.0306(8) 0.0248(8) 0.0014(6) 0.0050(6) 0.0075(6)
 C5 0.0221(7) 0.0311(8) 0.0286(9) 0.0013(6) 0.0040(6) 0.0046(6)
 C11 0.0222(7) 0.0279(8) 0.0250(8) 0.0042(6) 0.0048(6) 0.0065(6)
 C6 0.0239(8) 0.0267(7) 0.0274(9) 0.0028(6) 0.0054(6) 0.0064(6)
 C27 0.0238(8) 0.0336(9) 0.0324(9) 0.0043(7) 0.0044(7) 0.0081(6)
 C22 0.0173(7) 0.0313(8) 0.0305(9) 0.0020(6) 0.0055(6) 0.0065(6)
 C31 0.0229(8) 0.0328(8) 0.0332(9) 0.0052(7) 0.0034(7) 0.0072(6)
 C1 0.0211(7) 0.0293(8) 0.0258(8) 0.0010(6) 0.0050(6) 0.0070(6)
 C4 0.0225(8) 0.0326(8) 0.0278(9) 0.0010(6) 0.0046(6) 0.0089(6)
 C17 0.0191(7) 0.0311(8) 0.0295(9) 0.0033(6) 0.0081(6) 0.0074(6)
 C15 0.0277(8) 0.0366(9) 0.0324(9) 0.0021(7) 0.0079(7) 0.0109(7)
 C18 0.0185(7) 0.0322(8) 0.0374(10) 0.0078(7) 0.0068(7) 0.0090(6)
 C12 0.0202(8) 0.0345(8) 0.0326(9) 0.0072(7) 0.0056(6) 0.0076(6)
 C3 0.0269(8) 0.0276(8) 0.0283(9) 0.0034(6) 0.0063(6) 0.0096(6)
 C2 0.0235(8) 0.0291(8) 0.0271(8) 0.0007(6) 0.0068(6) 0.0055(6)
 C16 0.0203(7) 0.0283(8) 0.0295(9) 0.0072(6) 0.0062(6) 0.0065(6)
 C30 0.0238(8) 0.0344(9) 0.0351(10) 0.0042(7) 0.0041(7) 0.0038(6)
 C28 0.0314(9) 0.0367(9) 0.0389(10) 0.0088(8) 0.0052(8) 0.0135(7)
 C13 0.0215(8) 0.0406(9) 0.0324(10) 0.0050(7) 0.0007(7) 0.0059(7)
 C29 0.0349(9) 0.0300(8) 0.0351(10) 0.0066(7) 0.0059(7) 0.0059(7)
 C21 0.0264(8) 0.0411(10) 0.0403(11) 0.0133(8) 0.0096(7) 0.0082(7)
 C14 0.0325(9) 0.0365(9) 0.0305(9) -0.0009(7) 0.0021(7) 0.0077(7)
 C20 0.0266(9) 0.0325(9) 0.0474(11) 0.0077(8) 0.0081(8) 0.0026(7)

_geom_special_details
;
 All esds (except the esd in the dihedral angle between two l.s. planes)
 are estimated using the full covariance matrix.  The cell esds are taken
 into account individually in the estimation of esds in distances, angles
 and torsion angles; correlations between esds in cell parameters are only
 used when they are defined by crystal symmetry.  An approximate (isotropic)
 treatment of cell esds is used for estimating esds involving l.s. planes.
;
loop_
  _geom_bond_atom_site_label_1
  _geom_bond_atom_site_label_2
  _geom_bond_distance
  _geom_bond_site_symmetry_2
  _geom_bond_publ_flag
 S7 O8 1.5984(12) . ?
 S7 O9 1.4209(13) . ?
 S7 O10 1.4199(13) . ?
 S7 C1 1.7824(17) . ?
 Cl24 C6 1.7321(17) . ?
 Cl23 C2 1.7283(17) . ?
 Cl25 C4 1.7324(17) . ?
 O8 C11 1.419(2) . ?
 O19 C18 1.427(2) . ?
 O19 C20 1.423(2) . ?
 C26 C27 1.403(2) . ?
 C26 C22 1.473(2) . ?
 C26 C31 1.408(2) . ?
 C5 H5 0.9300 . ?
 C5 C6 1.379(2) . ?
 C5 C4 1.380(2) . ?
 C11 C12 1.385(2) . ?
 C11 C16 1.395(2) . ?
 C6 C1 1.411(2) . ?
 C27 H27 0.9300 . ?
 C27 C28 1.384(3) . ?
 C22 H22 0.9300 . ?
 C22 C17 1.341(2) . ?
 C31 H31 0.9300 . ?
 C31 C30 1.388(3) . ?
 C1 C2 1.403(2) . ?
 C4 C3 1.381(2) . ?
 C17 C18 1.522(2) . ?
 C17 C16 1.488(2) . ?
 C15 H15 0.9300 . ?
 C15 C16 1.400(3) . ?
 C15 C14 1.391(3) . ?
 C18 H18 0.9800 . ?
 C18 C21 1.526(3) . ?
 C12 H12 0.9300 . ?
 C12 C13 1.381(3) . ?
 C3 H3 0.9300 . ?
 C3 C2 1.390(2) . ?
 C30 H30 0.9300 . ?
 C30 C29 1.383(3) . ?
 C28 H28 0.9300 . ?
 C28 C29 1.393(3) . ?
 C13 H13 0.9300 . ?
 C13 C14 1.391(3) . ?
 C29 H29 0.9300 . ?
 C21 H21A 0.9600 . ?
 C21 H21B 0.9600 . ?
 C21 H21C 0.9600 . ?
 C14 H14 0.9300 . ?
 C20 H20A 0.9600 . ?
 C20 H20B 0.9600 . ?
 C20 H20C 0.9600 . ?

loop_
  _geom_angle_atom_site_label_1
  _geom_angle_atom_site_label_2
  _geom_angle_atom_site_label_3
  _geom_angle
  _geom_angle_site_symmetry_1
  _geom_angle_site_symmetry_3
  _geom_angle_publ_flag
 O8 S7 C1 101.47(7) . . ?
 O9 S7 O8 108.59(7) . . ?
 O9 S7 C1 110.11(8) . . ?
 O10 S7 O8 105.40(7) . . ?
 O10 S7 O9 120.83(8) . . ?
 O10 S7 C1 108.63(8) . . ?
 C11 O8 S7 120.36(10) . . ?
 C20 O19 C18 113.85(14) . . ?
 C27 C26 C22 116.94(14) . . ?
 C27 C26 C31 117.46(15) . . ?
 C31 C26 C22 125.57(15) . . ?
 C6 C5 H5 120.8 . . ?
 C6 C5 C4 118.39(16) . . ?
 C4 C5 H5 120.8 . . ?
 C12 C11 O8 118.45(14) . . ?
 C12 C11 C16 123.20(16) . . ?
 C16 C11 O8 118.24(14) . . ?
 C5 C6 Cl24 115.86(13) . . ?
 C5 C6 C1 122.31(16) . . ?
 C1 C6 Cl24 121.80(13) . . ?
 C26 C27 H27 119.2 . . ?
 C28 C27 C26 121.54(16) . . ?
 C28 C27 H27 119.2 . . ?
 C26 C22 H22 114.9 . . ?
 C17 C22 C26 130.30(15) . . ?
 C17 C22 H22 114.9 . . ?
 C26 C31 H31 119.7 . . ?
 C30 C31 C26 120.60(16) . . ?
 C30 C31 H31 119.7 . . ?
 C6 C1 S7 119.52(13) . . ?
 C2 C1 S7 123.46(12) . . ?
 C2 C1 C6 117.02(15) . . ?
 C5 C4 Cl25 119.24(13) . . ?
 C5 C4 C3 121.64(16) . . ?
 C3 C4 Cl25 119.09(13) . . ?
 C22 C17 C18 122.06(15) . . ?
 C22 C17 C16 124.87(15) . . ?
 C16 C17 C18 113.04(14) . . ?
 C16 C15 H15 119.4 . . ?
 C14 C15 H15 119.4 . . ?
 C14 C15 C16 121.19(16) . . ?
 O19 C18 C17 107.92(14) . . ?
 O19 C18 H18 108.3 . . ?
 O19 C18 C21 112.66(13) . . ?
 C17 C18 H18 108.3 . . ?
 C17 C18 C21 111.34(15) . . ?
 C21 C18 H18 108.3 . . ?
 C11 C12 H12 120.7 . . ?
 C13 C12 C11 118.60(16) . . ?
 C13 C12 H12 120.7 . . ?
 C4 C3 H3 120.3 . . ?
 C4 C3 C2 119.47(16) . . ?
 C2 C3 H3 120.3 . . ?
 C1 C2 Cl23 124.07(13) . . ?
 C3 C2 Cl23 114.90(13) . . ?
 C3 C2 C1 120.97(15) . . ?
 C11 C16 C17 121.11(15) . . ?
 C11 C16 C15 116.67(15) . . ?
 C15 C16 C17 122.20(15) . . ?
 C31 C30 H30 119.5 . . ?
 C29 C30 C31 121.03(16) . . ?
 C29 C30 H30 119.5 . . ?
 C27 C28 H28 119.9 . . ?
 C27 C28 C29 120.13(17) . . ?
 C29 C28 H28 119.9 . . ?
 C12 C13 H13 119.8 . . ?
 C12 C13 C14 120.32(16) . . ?
 C14 C13 H13 119.8 . . ?
 C30 C29 C28 119.17(16) . . ?
 C30 C29 H29 120.4 . . ?
 C28 C29 H29 120.4 . . ?
 C18 C21 H21A 109.5 . . ?
 C18 C21 H21B 109.5 . . ?
 C18 C21 H21C 109.5 . . ?
 H21A C21 H21B 109.5 . . ?
 H21A C21 H21C 109.5 . . ?
 H21B C21 H21C 109.5 . . ?
 C15 C14 C13 119.99(17) . . ?
 C15 C14 H14 120.0 . . ?
 C13 C14 H14 120.0 . . ?
 O19 C20 H20A 109.5 . . ?
 O19 C20 H20B 109.5 . . ?
 O19 C20 H20C 109.5 . . ?
 H20A C20 H20B 109.5 . . ?
 H20A C20 H20C 109.5 . . ?
 H20B C20 H20C 109.5 . . ?

loop_
  _geom_torsion_atom_site_label_1
  _geom_torsion_atom_site_label_2
  _geom_torsion_atom_site_label_3
  _geom_torsion_atom_site_label_4
  _geom_torsion
  _geom_torsion_site_symmetry_1
  _geom_torsion_site_symmetry_2
  _geom_torsion_site_symmetry_3
  _geom_torsion_site_symmetry_4
  _geom_torsion_publ_flag
 S7 O8 C11 C12 -71.37(18) . . . . ?
 S7 O8 C11 C16 112.29(14) . . . . ?
 S7 C1 C2 Cl23 6.3(2) . . . . ?
 S7 C1 C2 C3 -176.32(13) . . . . ?
 Cl24 C6 C1 S7 -7.4(2) . . . . ?
 Cl24 C6 C1 C2 172.69(12) . . . . ?
 Cl25 C4 C3 C2 179.90(13) . . . . ?
 O8 S7 C1 C6 -51.07(14) . . . . ?
 O8 S7 C1 C2 128.81(14) . . . . ?
 O8 C11 C12 C13 -176.26(15) . . . . ?
 O8 C11 C16 C17 -3.3(2) . . . . ?
 O8 C11 C16 C15 174.93(14) . . . . ?
 O9 S7 O8 C11 10.75(13) . . . . ?
 O9 S7 C1 C6 -165.95(13) . . . . ?
 O9 S7 C1 C2 13.94(16) . . . . ?
 O10 S7 O8 C11 141.56(12) . . . . ?
 O10 S7 C1 C6 59.68(15) . . . . ?
 O10 S7 C1 C2 -120.43(15) . . . . ?
 C26 C27 C28 C29 1.4(3) . . . . ?
 C26 C22 C17 C18 178.80(16) . . . . ?
 C26 C22 C17 C16 0.9(3) . . . . ?
 C26 C31 C30 C29 0.3(3) . . . . ?
 C5 C6 C1 S7 174.65(13) . . . . ?
 C5 C6 C1 C2 -5.2(2) . . . . ?
 C5 C4 C3 C2 -2.0(3) . . . . ?
 C11 C12 C13 C14 1.1(3) . . . . ?
 C6 C5 C4 Cl25 178.52(13) . . . . ?
 C6 C5 C4 C3 0.4(3) . . . . ?
 C6 C1 C2 Cl23 -173.77(13) . . . . ?
 C6 C1 C2 C3 3.6(2) . . . . ?
 C27 C26 C22 C17 -167.48(17) . . . . ?
 C27 C26 C31 C30 2.0(3) . . . . ?
 C27 C28 C29 C30 1.0(3) . . . . ?
 C22 C26 C27 C28 179.05(17) . . . . ?
 C22 C26 C31 C30 179.92(17) . . . . ?
 C22 C17 C18 O19 11.1(2) . . . . ?
 C22 C17 C18 C21 -113.00(18) . . . . ?
 C22 C17 C16 C11 -103.9(2) . . . . ?
 C22 C17 C16 C15 78.0(2) . . . . ?
 C31 C26 C27 C28 -2.9(3) . . . . ?
 C31 C26 C22 C17 14.6(3) . . . . ?
 C31 C30 C29 C28 -1.8(3) . . . . ?
 C1 S7 O8 C11 -105.25(12) . . . . ?
 C4 C5 C6 Cl24 -174.72(13) . . . . ?
 C4 C5 C6 C1 3.3(3) . . . . ?
 C4 C3 C2 Cl23 177.44(13) . . . . ?
 C4 C3 C2 C1 -0.1(3) . . . . ?
 C18 C17 C16 C11 78.1(2) . . . . ?
 C18 C17 C16 C15 -100.04(19) . . . . ?
 C12 C11 C16 C17 -179.44(16) . . . . ?
 C12 C11 C16 C15 -1.2(3) . . . . ?
 C12 C13 C14 C15 -0.7(3) . . . . ?
 C16 C11 C12 C13 -0.1(3) . . . . ?
 C16 C17 C18 O19 -170.77(13) . . . . ?
 C16 C17 C18 C21 65.10(18) . . . . ?
 C16 C15 C14 C13 -0.7(3) . . . . ?
 C14 C15 C16 C11 1.6(3) . . . . ?
 C14 C15 C16 C17 179.83(17) . . . . ?
 C20 O19 C18 C17 170.48(14) . . . . ?
 C20 O19 C18 C21 -66.19(19) . . . . ?

_shelx_res_file
;
TITL fanwx_926-1_190927_a.res in P-1
    fanwx_926-1_190927.res
    created by SHELXL-2018/3 at 16:27:58 on 29-Sep-2019
REM Old TITL fanwx_926-1_190927 in P1
REM SHELXT solution in P-1: R1 0.099, Rweak 0.005, Alpha 0.028
REM <I/s> 0.000 for 0 systematic absences, Orientation as input
REM Formula found by SHELXT: C23 O10 S Cl25
CELL 1.54184 7.8253 10.8216 13.4928 94.94 94.939 104.938
ZERR 2 0.0001 0.0002 0.0002 0.001 0.001 0.001
LATT 1
SFAC C H Cl O S
UNIT 46 38 6 8 2

L.S. 50
PLAN  50
SIZE 0.1 0.2 0.2
MORE -1
BOND $H
CONF
fmap 2
acta
htab
REM <olex2.extras>
REM <HklSrc "%.\\fanwx_926-1_190927.hkl">
REM </olex2.extras>

WGHT    0.085100    0.216000
FVAR       0.49010
S7    5    0.782928    0.159483    0.183695    11.00000    0.01810    0.03410 =
         0.02682    0.00336    0.00579    0.00805
CL24  3    0.414248   -0.061994    0.151664    11.00000    0.02706    0.02723 =
         0.03546    0.00555    0.00268    0.00589
CL23  3    0.776645    0.414774    0.059898    11.00000    0.02345    0.03201 =
         0.03976    0.00788    0.00677    0.00289
CL25  3    0.078832    0.236166   -0.034840    11.00000    0.02232    0.03958 =
         0.03903    0.00862    0.00275    0.01051
O8    4    0.711324    0.121780    0.287427    11.00000    0.02050    0.03006 =
         0.02739    0.00266    0.00534    0.00594
O9    4    0.918087    0.277653    0.202483    11.00000    0.01951    0.04289 =
         0.03277    0.00773    0.00494    0.00377
O19   4    0.173569    0.060553    0.317008    11.00000    0.02034    0.03045 =
         0.04159    0.00684    0.00347    0.00404
O10   4    0.818689    0.046881    0.138230    11.00000    0.02948    0.04494 =
         0.03262   -0.00016    0.00533    0.01889
C26   1    0.453357    0.432804    0.284114    11.00000    0.02110    0.03057 =
         0.02478    0.00140    0.00504    0.00749
C5    1    0.269346    0.102798    0.065614    11.00000    0.02210    0.03112 =
         0.02861    0.00131    0.00396    0.00462
AFIX  43
H5    2    0.162723    0.039788    0.064755    11.00000   -1.20000
AFIX   0
C11   1    0.760822    0.211911    0.374575    11.00000    0.02225    0.02791 =
         0.02501    0.00422    0.00481    0.00651
C6    1    0.426723    0.086393    0.109385    11.00000    0.02386    0.02667 =
         0.02742    0.00278    0.00541    0.00639
C27   1    0.336654    0.498520    0.242677    11.00000    0.02376    0.03358 =
         0.03241    0.00428    0.00436    0.00808
AFIX  43
H27   2    0.215492    0.457696    0.231401    11.00000   -1.20000
AFIX   0
C22   1    0.373640    0.301802    0.308785    11.00000    0.01733    0.03130 =
         0.03051    0.00204    0.00551    0.00648
AFIX  43
H22   2    0.255480    0.266507    0.282478    11.00000   -1.20000
AFIX   0
C31   1    0.636490    0.495674    0.295713    11.00000    0.02293    0.03283 =
         0.03323    0.00517    0.00341    0.00721
AFIX  43
H31   2    0.717848    0.453792    0.320973    11.00000   -1.20000
AFIX   0
C1    1    0.589297    0.182657    0.116614    11.00000    0.02109    0.02929 =
         0.02580    0.00095    0.00501    0.00703
C4    1    0.273930    0.214962    0.023129    11.00000    0.02252    0.03259 =
         0.02778    0.00099    0.00460    0.00886
C17   1    0.444292    0.225349    0.363122    11.00000    0.01906    0.03111 =
         0.02946    0.00326    0.00814    0.00739
C15   1    0.679671    0.341302    0.504404    11.00000    0.02772    0.03661 =
         0.03237    0.00209    0.00794    0.01094
AFIX  43
H15   2    0.595301    0.374190    0.534072    11.00000   -1.20000
AFIX   0
C18   1    0.336680    0.092289    0.381536    11.00000    0.01851    0.03215 =
         0.03735    0.00781    0.00676    0.00895
AFIX  13
H18   2    0.403360    0.030215    0.362982    11.00000   -1.20000
AFIX   0
C12   1    0.934509    0.241300    0.419597    11.00000    0.02021    0.03450 =
         0.03257    0.00715    0.00561    0.00764
AFIX  43
H12   2    1.018384    0.206622    0.391114    11.00000   -1.20000
AFIX   0
C3    1    0.431100    0.309287    0.023152    11.00000    0.02694    0.02761 =
         0.02830    0.00336    0.00632    0.00957
AFIX  43
H3    2    0.431820    0.383011   -0.007684    11.00000   -1.20000
AFIX   0
C2    1    0.588161    0.293151    0.069619    11.00000    0.02347    0.02910 =
         0.02715    0.00069    0.00677    0.00549
C16   1    0.629418    0.260856    0.413942    11.00000    0.02035    0.02833 =
         0.02946    0.00718    0.00619    0.00652
C30   1    0.696748    0.619620    0.269790    11.00000    0.02384    0.03438 =
         0.03510    0.00416    0.00411    0.00379
AFIX  43
H30   2    0.818230    0.659619    0.277671    11.00000   -1.20000
AFIX   0
C28   1    0.397601    0.622699    0.218178    11.00000    0.03143    0.03675 =
         0.03893    0.00881    0.00522    0.01351
AFIX  43
H28   2    0.317299    0.664938    0.192147    11.00000   -1.20000
AFIX   0
C13   1    0.980498    0.323200    0.507692    11.00000    0.02149    0.04061 =
         0.03240    0.00503    0.00072    0.00590
AFIX  43
H13   2    1.096946    0.345212    0.538405    11.00000   -1.20000
AFIX   0
C29   1    0.578979    0.684534    0.232437    11.00000    0.03494    0.03002 =
         0.03514    0.00659    0.00587    0.00591
AFIX  43
H29   2    0.620336    0.768431    0.217022    11.00000   -1.20000
AFIX   0
C21   1    0.307825    0.086888    0.491687    11.00000    0.02637    0.04113 =
         0.04029    0.01328    0.00960    0.00820
AFIX 137
H21A  2    0.243002    0.147439    0.511340    11.00000   -1.50000
H21B  2    0.421022    0.108116    0.531810    11.00000   -1.50000
H21C  2    0.241300    0.001710    0.501198    11.00000   -1.50000
AFIX   0
C14   1    0.853459    0.372915    0.550692    11.00000    0.03255    0.03651 =
         0.03051   -0.00089    0.00205    0.00775
AFIX  43
H14   2    0.884763    0.427280    0.610383    11.00000   -1.20000
AFIX   0
C20   1    0.072127   -0.069593    0.314671    11.00000    0.02660    0.03247 =
         0.04739    0.00765    0.00813    0.00256
AFIX 137
H20A  2   -0.018577   -0.090457    0.258658    11.00000   -1.50000
H20B  2    0.017642   -0.080607    0.375546    11.00000   -1.50000
H20C  2    0.148904   -0.125484    0.308235    11.00000   -1.50000
AFIX   0
HKLF 4


REM  fanwx_926-1_190927_a.res in P-1
REM wR2 = 0.1191, GooF = S = 1.090, Restrained GooF = 1.090 for all data
REM R1 = 0.0418 for 4227 Fo > 4sig(Fo) and 0.0433 for all 4509 data
REM 282 parameters refined using 0 restraints

END

WGHT      0.0851      0.2160

REM Instructions for potential hydrogen bonds
HTAB C18 Cl24
EQIV $1 x+1, y, z
HTAB C12 O19_$1

REM Highest difference peak  0.467,  deepest hole -0.671,  1-sigma level  0.078
Q1    1   0.3678 -0.1246  0.0989  11.00000  0.05    0.47
Q2    1   0.4208  0.0158  0.1334  11.00000  0.05    0.45
Q3    1   0.4526 -0.0286  0.2197  11.00000  0.05    0.41
Q4    1   0.8080  0.4330  0.1272  11.00000  0.05    0.41
Q5    1   0.0676  0.2130 -0.1060  11.00000  0.05    0.40
Q6    1   0.1204  0.3175 -0.0025  11.00000  0.05    0.39
Q7    1   0.0269  0.1603 -0.0830  11.00000  0.05    0.38
Q8    1   0.6648  0.3190  0.4512  11.00000  0.05    0.38
Q9    1   0.1284  0.3075  0.0186  11.00000  0.05    0.37
Q10   1   0.8374  0.2228  0.2393  11.00000  0.05    0.36
Q11   1   0.8305  0.4828  0.1191  11.00000  0.05    0.36
Q12   1   0.7333  0.3513  0.0014  11.00000  0.05    0.35
Q13   1   0.7538  0.4015 -0.0184  11.00000  0.05    0.34
Q14   1   0.7975  0.1787  0.2518  11.00000  0.05    0.33
Q15   1   0.1042  0.2609  0.0368  11.00000  0.05    0.32
Q16   1   0.7813  0.4909  0.0484  11.00000  0.05    0.32
Q17   1   0.8749  0.2627  0.1350  11.00000  0.05    0.31
Q18   1   0.5824  0.2255  0.0839  11.00000  0.05    0.31
Q19   1   0.4005  0.1631  0.3760  11.00000  0.05    0.30
Q20   1   0.3751  0.5659  0.2406  11.00000  0.05    0.30
Q21   1   0.7424  0.0787  0.1430  11.00000  0.05    0.29
Q22   1   0.6602  0.5652  0.2822  11.00000  0.05    0.29
Q23   1   0.6039  0.2625  0.1187  11.00000  0.05    0.29
Q24   1   0.7624 -0.0078  0.0789  11.00000  0.05    0.28
Q25   1   0.7441  0.1828  0.3224  11.00000  0.05    0.28
Q26   1   0.7994  0.0766  0.1974  11.00000  0.05    0.28
Q27   1   0.2795  0.1704  0.0633  11.00000  0.05    0.27
Q28   1   0.7587  0.1428  0.1042  11.00000  0.05    0.27
Q29   1   0.7698  0.0399  0.0626  11.00000  0.05    0.27
Q30   1   0.9709  0.3202  0.4403  11.00000  0.05    0.27
Q31   1   0.3930 -0.1521  0.1515  11.00000  0.05    0.26
Q32   1   0.6076  0.2307 -0.0514  11.00000  0.05    0.25
Q33   1   0.4125  0.3752  0.3180  11.00000  0.05    0.24
Q34   1   0.4165  0.2774  0.3429  11.00000  0.05    0.24
Q35   1   0.7041  0.2511  0.2185  11.00000  0.05    0.23
Q36   1   0.9151  0.2881  0.2771  11.00000  0.05    0.23
Q37   1   0.2499  0.1192  0.0100  11.00000  0.05    0.22
Q38   1   0.9376  0.3203  0.2690  11.00000  0.05    0.22
Q39   1   0.9390  0.2487  0.4852  11.00000  0.05    0.22
Q40   1   0.4175  0.4283  0.2399  11.00000  0.05    0.22
Q41   1   0.6591  0.1750  0.1246  11.00000  0.05    0.21
Q42   1   0.7129  0.0408  0.2990  11.00000  0.05    0.21
Q43   1   0.3280  0.0521 -0.0218  11.00000  0.05    0.21
Q44   1   0.7248  0.0918  0.3007  11.00000  0.05    0.20
Q45   1   0.3122 -0.1649  0.0316  11.00000  0.05    0.20
Q46   1   0.2740 -0.0026  0.5178  11.00000  0.05    0.19
Q47   1   0.6648  0.1638  0.4419  11.00000  0.05    0.19
Q48   1   0.1448  0.0155  0.2585  11.00000  0.05    0.19
Q49   1   0.5099  0.1196  0.1027  11.00000  0.05    0.19
Q50   1   0.9450  0.3585  0.1847  11.00000  0.05    0.18
;
_shelx_res_checksum                13939
_shelx_hkl_file
;
  -9  -1  -1   14.43    0.88
  -9  -1   0   14.20    1.31
  -9  -1   0   14.63    0.90
  -9  -1   1    6.86    0.62
  -9  -1   2   39.30    2.13
  -9  -1   2   33.11    1.45
  -9  -1   3    1.95    0.79
  -9  -1   3    1.54    0.39
  -9  -1   4    2.55    0.74
  -9  -1   4    2.28    0.43
  -9  -1   5   76.43    2.59
  -9   0  -2    2.33    0.43
  -9   0  -1    0.23    0.36
  -9   0  -1    0.37    0.71
  -9   0  -1   -0.13    0.41
  -9   0   0   15.11    0.94
  -9   0   0   15.33    1.02
  -9   0   1   13.57    0.87
  -9   0   1   14.63    0.99
  -9   0   2    5.75    0.55
  -9   0   2    5.19    0.56
  -9   0   2    6.22    0.68
  -9   0   2    6.35    0.67
  -9   0   3   16.12    0.96
  -9   0   3   16.87    1.01
  -9   0   3   17.68    1.00
  -9   0   4    5.93    0.62
  -9   0   4    5.51    0.57
  -9   0   5  153.71    4.68
  -9   0   5  148.29    4.65
  -9   0   6   25.28    1.18
  -9   0   6   26.21    1.18
  -9   1  -3   55.29    2.17
  -9   1  -3   56.76    2.18
  -9   1  -2   15.18    1.00
  -9   1  -2   17.33    1.07
  -9   1  -1   11.66    0.88
  -9   1   0   34.10    1.61
  -9   1   0   32.35    1.65
  -9   1   1  100.65    3.34
  -9   1   1   94.29    3.39
  -9   1   2  204.80    3.17
  -9   1   2  206.44    3.42
  -9   1   3  131.99    4.16
  -9   1   3  120.75    4.20
  -9   1   3  116.43    4.09
  -9   1   3  135.68    4.31
  -9   1   4   13.57    0.89
  -9   1   4   14.32    0.83
  -9   1   4   14.76    0.97
  -9   1   4   15.28    0.95
  -9   1   5   67.57    2.47
  -9   1   5   66.95    2.43
  -9   1   6    1.77    0.41
  -9   1   6    0.67    0.40
  -9   1   7   11.99    0.72
  -9   1   7   11.69    0.72
  -9   2  -4   13.08    0.82
  -9   2  -3    0.81    0.41
  -9   2  -2   35.75    1.69
  -9   2  -2   36.07    1.67
  -9   2  -1  120.96    4.15
  -9   2  -1  117.10    4.14
  -9   2   0   41.25    1.89
  -9   2   1    9.73    0.85
  -9   2   1    7.52    0.70
  -9   2   1    8.00    0.83
  -9   2   2   14.39    0.87
  -9   2   2   15.44    0.98
  -9   2   3    1.69    0.43
  -9   2   3    0.98    0.47
  -9   2   3    1.55    0.50
  -9   2   4   55.55    2.24
  -9   2   4   56.51    2.16
  -9   2   4   58.08    2.29
  -9   2   5   47.48    1.92
  -9   2   5   50.14    2.01
  -9   2   5   50.63    2.00
  -9   2   6   62.76    2.28
  -9   2   6   61.06    2.25
  -9   2   7    1.71    0.38
  -9   3  -4    0.29    0.45
  -9   3  -4    0.26    0.32
  -9   3  -3   92.80    3.11
  -9   3  -3   80.64    2.95
  -9   3  -2  175.47    5.62
  -9   3  -1   58.13    2.36
  -9   3   0    0.03    0.13
  -9   3   0    1.72    0.52
  -9   3   1    2.49    0.45
  -9   3   2    7.09    0.67
  -9   3   3    0.08    0.17
  -9   3   3    0.26    0.41
  -9   3   3    0.35    0.46
  -9   3   4    8.90    0.75
  -9   3   4    9.66    0.69
  -9   3   4    8.82    0.80
  -9   3   4    7.44    0.71
  -9   3   5   14.58    0.92
  -9   3   5   13.30    0.84
  -9   3   5   13.69    0.93
  -9   3   5   13.66    0.90
  -9   3   6    1.70    0.40
  -9   3   6    1.72    0.45
  -9   3   6    1.92    0.43
  -9   3   7   10.17    0.68
  -9   3   7   12.20    0.73
  -9   3   7   10.18    0.66
  -9   4  -4   35.67    1.77
  -9   4  -4   34.36    1.41
  -9   4  -3    0.59    0.37
  -9   4  -3    0.16    0.24
  -9   4  -2  148.57    4.62
  -9   4  -2  129.39    4.44
  -9   4  -1   30.43    1.50
  -9   4  -1   26.87    1.38
  -9   4   0    1.78    0.51
  -9   4   1   36.72    1.72
  -9   4   2    5.24    0.67
  -9   4   2    0.15    0.24
  -9   4   3   29.02    1.45
  -9   4   3   29.84    1.34
  -9   4   4   -0.04    0.12
  -9   4   4    1.08    0.44
  -9   4   4    1.55    0.42
  -9   4   4    1.46    0.48
  -9   4   5    1.30    0.41
  -9   4   5    0.05    0.19
  -9   4   5    0.94    0.39
  -9   4   5    1.47    0.42
  -9   4   6   57.52    2.08
  -9   4   6   59.55    2.16
  -9   4   6   58.64    2.21
  -9   4   7   81.81    2.67
  -9   4   7   75.33    2.64
  -9   5  -4    1.79    0.56
  -9   5  -3   11.26    1.15
  -9   5  -3   11.24    0.73
  -9   5  -2   92.07    1.87
  -9   5  -2    0.04    0.18
  -9   5  -1    9.42    0.72
  -9   5   0    7.43    0.67
  -9   5   1   18.27    1.07
  -9   5   2    3.34    0.57
  -9   5   2    3.94    0.56
  -9   5   3    5.09    0.61
  -9   5   3    5.95    0.63
  -9   5   4  168.03    5.40
  -9   5   4  171.10    5.22
  -9   5   5   57.86    2.07
  -9   5   5   58.86    2.18
  -9   5   6    3.36    0.44
  -9   5   6    3.23    0.41
  -9   5   6    3.67    0.48
  -9   6  -4   28.42    1.50
  -9   6  -3  114.78    4.26
  -9   6  -2   56.03    2.03
  -9   6  -1    3.01    0.83
  -9   6   0    6.20    0.99
  -9   6   0    4.96    0.52
  -9   6   1    2.63    0.47
  -9   6   1    2.55    0.77
  -9   6   1    1.98    0.41
  -9   6   2    0.74    0.39
  -9   6   2    1.10    0.70
  -9   6   2    1.80    0.39
  -9   6   3  127.50    4.65
  -9   6   3  136.44    4.33
  -9   6   4   47.06    1.88
  -9   6   4   50.12    1.90
  -9   6   5    3.50    0.45
  -9   6   5    3.38    0.46
  -9   7  -4    4.84    0.56
  -9   7  -2    2.72    0.67
  -9   7  -1   16.94    1.29
  -9   7   0  139.96    4.97
  -9   7   1  241.42    7.79
  -9   7   2   14.55    1.07
  -9   7   2   17.58    0.89
  -9   7   3    4.25    0.46
  -9   7   3    4.65    0.47
  -9   7   3    3.68    0.41
  -9   7   4    7.86    0.55
  -9   8  -2    1.58    0.46
  -9   8  -1    4.79    0.61
  -9   8   0    3.96    0.57
  -8  -4   0   18.52    1.40
  -8  -4   1    0.34    0.36
  -8  -4   2   46.21    2.37
  -8  -4   2   44.48    1.80
  -8  -4   3   75.62    3.23
  -8  -4   4    3.90    0.82
  -8  -4   4    4.31    0.50
  -8  -4   5    6.59    0.55
  -8  -3  -3   22.60    1.19
  -8  -3  -2   29.85    1.84
  -8  -3  -2   25.01    1.28
  -8  -3  -2   28.52    1.39
  -8  -3  -1   26.79    1.40
  -8  -3  -1   31.88    2.03
  -8  -3   0   13.02    0.94
  -8  -3   0   14.09    1.49
  -8  -3   0   12.23    0.90
  -8  -3   1   66.39    2.53
  -8  -3   1   68.89    2.64
  -8  -3   2   51.72    2.10
  -8  -3   2   58.16    2.32
  -8  -3   3   47.65    2.67
  -8  -3   4   13.53    1.45
  -8  -3   5    8.37    1.17
  -8  -3   5   11.66    0.83
  -8  -3   6    2.03    0.78
  -8  -3   6    3.56    0.51
  -8  -3   7    4.33    0.48
  -8  -2  -5    7.87    1.13
  -8  -2  -4    0.18    0.45
  -8  -2  -3    5.46    0.99
  -8  -2  -3    4.14    0.63
  -8  -2  -3    5.59    0.74
  -8  -2  -2    9.75    1.33
  -8  -2  -2    8.55    0.90
  -8  -2  -2    7.31    0.78
  -8  -2  -1   75.90    2.83
  -8  -2  -1   86.43    3.66
  -8  -2  -1   55.41    2.44
  -8  -2  -1   63.33    2.54
  -8  -2   0    4.23    0.69
  -8  -2   0    4.50    1.27
  -8  -2   0    3.50    0.56
  -8  -2   0    3.41    0.64
  -8  -2   1   26.20    1.44
  -8  -2   1   22.76    1.23
  -8  -2   1   25.64    1.46
  -8  -2   2   89.10    3.15
  -8  -2   2   88.74    3.24
  -8  -2   2   86.72    3.24
  -8  -2   3   81.37    3.07
  -8  -2   3   89.77    4.05
  -8  -2   3   87.94    3.27
  -8  -2   3   86.74    3.24
  -8  -2   4    8.15    0.77
  -8  -2   4    9.74    0.74
  -8  -2   4   10.87    1.42
  -8  -2   4    9.55    0.86
  -8  -2   5    3.50    0.58
  -8  -2   5    2.48    0.55
  -8  -2   5    2.30    0.94
  -8  -2   6   63.79    2.44
  -8  -2   6   65.69    3.11
  -8  -2   6   72.51    2.61
  -8  -2   6   63.30    2.34
  -8  -2   6   76.02    2.57
  -8  -2   7    4.89    0.52
  -8  -2   7    4.06    0.55
  -8  -2   7    3.51    0.50
  -8  -2   7    3.50    0.53
  -8  -2   8    1.10    0.37
  -8  -2   8    0.56    0.35
  -8  -2   8    0.59    0.28
  -8  -2   8    0.73    0.37
  -8  -1  -6   11.00    1.25
  -8  -1  -5    1.77    0.55
  -8  -1  -3   30.15    1.64
  -8  -1  -3   28.18    1.56
  -8  -1  -2    0.27    0.51
  -8  -1  -2   -0.13    0.22
  -8  -1  -2    0.41    0.62
  -8  -1  -1   22.79    1.33
  -8  -1  -1   23.98    1.44
  -8  -1  -1   26.45    1.60
  -8  -1   0   55.05    2.32
  -8  -1   0   48.40    2.24
  -8  -1   0   48.07    2.34
  -8  -1   0   57.90    2.49
  -8  -1   1    7.23    0.77
  -8  -1   1    7.67    0.89
  -8  -1   1    7.26    0.89
  -8  -1   1    7.80    0.87
  -8  -1   2   70.19    2.91
  -8  -1   2   69.54    2.71
  -8  -1   2   72.32    2.88
  -8  -1   3    2.97    0.51
  -8  -1   3    2.46    0.64
  -8  -1   3    2.48    0.60
  -8  -1   3    2.63    0.58
  -8  -1   4    1.19    0.56
  -8  -1   4    1.25    0.52
  -8  -1   4    1.14    0.46
  -8  -1   4    1.24    0.54
  -8  -1   4    1.20    0.57
  -8  -1   5   23.40    1.24
  -8  -1   5   20.92    1.07
  -8  -1   5   23.67    1.09
  -8  -1   5   20.85    1.05
  -8  -1   6   21.64    1.22
  -8  -1   6   20.05    1.13
  -8  -1   6   19.51    1.15
  -8  -1   6   20.82    1.05
  -8  -1   6   20.21    1.76
  -8  -1   7   36.43    1.61
  -8  -1   7   33.57    1.56
  -8  -1   7   42.40    1.76
  -8  -1   7   39.42    1.67
  -8  -1   8  186.65    5.61
  -8  -1   8  178.27    5.50
  -8  -1   8  168.07    5.46
  -8  -1   9   16.45    0.87
  -8  -1   9   15.10    0.83
  -8   0  -7  205.76    7.08
  -8   0  -6   99.89    3.69
  -8   0  -6  103.44    4.64
  -8   0  -5    1.18    0.54
  -8   0  -5    1.70    0.85
  -8   0  -5    1.83    0.97
  -8   0  -4    1.52    0.59
  -8   0  -4    1.76    0.89
  -8   0  -4    1.74    0.63
  -8   0  -4   -0.30    0.58
  -8   0  -3   33.83    1.93
  -8   0  -3   34.79    1.91
  -8   0  -2  109.82    4.27
  -8   0  -2  129.22    5.21
  -8   0  -1  126.53    4.55
  -8   0  -1  110.22    4.25
  -8   0  -1  133.18    4.49
  -8   0  -1  111.83    4.08
  -8   0   0  119.47    4.23
  -8   0   0  100.71    3.98
  -8   0   0  121.82    4.14
  -8   0   0   99.78    3.85
  -8   0   0   99.88    4.31
  -8   0   1   20.70    1.41
  -8   0   1   19.63    1.41
  -8   0   1   23.96    1.42
  -8   0   1   19.58    1.33
  -8   0   2  158.21    3.25
  -8   0   2  149.45    3.08
  -8   0   3   85.15    3.11
  -8   0   3   80.31    3.09
  -8   0   4   22.00    1.30
  -8   0   4   17.77    1.13
  -8   0   4   22.03    1.37
  -8   0   4   18.32    1.13
  -8   0   5    4.43    0.69
  -8   0   5    4.44    0.63
  -8   0   5    4.45    0.72
  -8   0   5    5.13    0.75
  -8   0   5    5.51    0.76
  -8   0   5    4.38    0.67
  -8   0   5    4.98    0.75
  -8   0   6   31.31    1.57
  -8   0   6   28.71    1.47
  -8   0   6   31.69    1.47
  -8   0   6   31.53    1.58
  -8   0   6   30.29    1.47
  -8   0   6   30.36    1.56
  -8   0   7  178.82    5.61
  -8   0   7  168.04    5.51
  -8   0   7  169.08    5.41
  -8   0   7  170.42    5.65
  -8   0   7  180.81    5.64
  -8   0   7  183.63    5.66
  -8   0   7  168.91    5.51
  -8   0   8    2.39    0.50
  -8   0   8    2.19    0.49
  -8   0   8    2.01    0.53
  -8   0   8    1.58    0.48
  -8   0   8    2.31    0.53
  -8   0   9    0.04    0.33
  -8   0   9    0.33    0.41
  -8   0   9    0.11    0.36
  -8   0  10   -0.14    0.27
  -8   1  -7   19.63    1.61
  -8   1  -6    1.83    0.51
  -8   1  -6    2.17    0.88
  -8   1  -6    1.15    0.75
  -8   1  -5  210.98    6.85
  -8   1  -5  205.48    6.83
  -8   1  -4  155.56    5.81
  -8   1  -4  222.27    7.31
  -8   1  -3    7.48    0.96
  -8   1  -3   10.51    1.49
  -8   1  -2   48.15    2.32
  -8   1  -2   41.50    2.57
  -8   1  -2   42.80    2.25
  -8   1  -2   51.45    2.98
  -8   1  -1   11.65    1.08
  -8   1  -1    9.28    0.91
  -8   1  -1    9.41    1.21
  -8   1   0   28.36    1.70
  -8   1   0   25.82    1.43
  -8   1   0   24.66    1.53
  -8   1   0   23.80    1.84
  -8   1   1   18.61    1.39
  -8   1   1   19.66    1.36
  -8   1   1   18.57    1.26
  -8   1   1   19.77    1.61
  -8   1   2    0.13    0.59
  -8   1   2    0.24    0.59
  -8   1   2    0.37    0.57
  -8   1   2    0.30    0.51
  -8   1   2    0.35    0.53
  -8   1   3   59.23    2.48
  -8   1   3   50.91    2.35
  -8   1   3   44.48    2.00
  -8   1   3   54.38    2.41
  -8   1   3   54.60    2.27
  -8   1   3   51.42    2.34
  -8   1   3   50.22    2.23
  -8   1   4   36.77    1.77
  -8   1   4   45.74    2.08
  -8   1   4   44.52    2.07
  -8   1   4   41.86    2.04
  -8   1   4   41.37    1.87
  -8   1   4   39.93    1.79
  -8   1   4   43.31    1.98
  -8   1   5    0.59    0.56
  -8   1   5    1.10    0.50
  -8   1   5    1.00    0.44
  -8   1   5    0.55    0.54
  -8   1   5    0.90    0.55
  -8   1   5    0.45    0.51
  -8   1   6   46.16    2.01
  -8   1   6   45.63    1.96
  -8   1   6   44.11    2.05
  -8   1   6   47.51    2.13
  -8   1   6   43.02    1.80
  -8   1   6   49.27    2.13
  -8   1   6   47.58    2.08
  -8   1   7   57.10    2.29
  -8   1   7   58.73    2.40
  -8   1   7   62.77    2.47
  -8   1   7   61.48    2.43
  -8   1   8   32.99    1.48
  -8   1   8   38.26    1.67
  -8   1   8   38.37    1.70
  -8   1   8   38.58    1.74
  -8   1   8   39.52    1.71
  -8   1   9    2.54    0.47
  -8   1   9    2.00    0.49
  -8   1   9    2.17    0.46
  -8   1   9    2.17    0.48
  -8   1  10    0.41    0.37
  -8   1  10    0.97    0.32
  -8   1  10    0.52    0.32
  -8   2  -8    4.16    0.90
  -8   2  -8    4.11    0.76
  -8   2  -7    0.25    0.61
  -8   2  -6   72.48    2.87
  -8   2  -6   86.93    3.08
  -8   2  -5  103.60    3.96
  -8   2  -5  115.04    4.12
  -8   2  -4    5.73    0.79
  -8   2  -4    6.01    0.82
  -8   2  -4    6.70    1.31
  -8   2  -3    6.01    1.06
  -8   2  -3    7.12    1.33
  -8   2  -3    6.49    0.86
  -8   2  -2    0.44    0.67
  -8   2  -2   -0.20    0.75
  -8   2  -2    0.33    0.56
  -8   2  -2    0.30    0.42
  -8   2  -1    0.67    0.58
  -8   2  -1    0.40    0.49
  -8   2  -1    1.27    0.70
  -8   2   0    0.70    0.56
  -8   2   0    0.16    0.58
  -8   2   0    0.21    0.40
  -8   2   1    3.73    0.71
  -8   2   1    2.27    0.64
  -8   2   1    4.18    0.92
  -8   2   1    3.17    0.59
  -8   2   1    3.62    0.74
  -8   2   2   10.21    1.05
  -8   2   2    9.56    0.98
  -8   2   2    8.96    1.16
  -8   2   2   10.29    0.96
  -8   2   2   10.00    0.98
  -8   2   2   11.21    1.02
  -8   2   3    2.36    0.73
  -8   2   3    1.83    0.64
  -8   2   3    0.95    0.56
  -8   2   3    1.28    0.62
  -8   2   3    0.81    0.53
  -8   2   3    1.69    0.59
  -8   2   3    1.62    0.57
  -8   2   4  123.77    4.79
  -8   2   4  125.40    4.32
  -8   2   4  124.39    4.46
  -8   2   4  126.73    4.43
  -8   2   4  125.03    4.32
  -8   2   4  125.01    4.43
  -8   2   4  133.95    4.54
  -8   2   5   16.27    1.10
  -8   2   5   16.54    1.25
  -8   2   5   16.82    1.18
  -8   2   5   18.07    1.25
  -8   2   5   16.78    1.22
  -8   2   6   48.57    2.03
  -8   2   6   50.49    2.20
  -8   2   6   50.32    2.20
  -8   2   7  115.87    4.06
  -8   2   7  129.59    4.41
  -8   2   7  131.87    4.37
  -8   2   7  133.49    4.40
  -8   2   7  124.52    4.29
  -8   2   8  106.62    3.66
  -8   2   8  109.11    3.65
  -8   2   8  108.85    3.64
  -8   2   9    0.61    0.42
  -8   2   9    0.24    0.28
  -8   2   9    0.15    0.40
  -8   2  10    1.58    0.37
  -8   2  10    1.12    0.38
  -8   3  -8   37.32    2.33
  -8   3  -8   39.10    2.14
  -8   3  -7   13.38    1.68
  -8   3  -7   17.20    1.59
  -8   3  -6    1.19    0.45
  -8   3  -6    1.16    0.88
  -8   3  -6    1.22    0.59
  -8   3  -5   29.74    1.52
  -8   3  -5   31.17    1.62
  -8   3  -4    0.13    0.47
  -8   3  -4    0.06    0.47
  -8   3  -4    0.28    0.88
  -8   3  -3   40.43    2.04
  -8   3  -3   33.50    2.31
  -8   3  -3   44.62    2.90
  -8   3  -3   37.00    1.91
  -8   3  -2  179.54    5.95
  -8   3  -2  186.11    7.06
  -8   3  -1   31.46    1.77
  -8   3  -1   30.82    1.51
  -8   3  -1   26.03    2.03
  -8   3   0    0.59    0.46
  -8   3   0    0.48    0.56
  -8   3   0    0.58    0.60
  -8   3   0    0.28    0.66
  -8   3   1   35.50    1.78
  -8   3   1   35.66    1.80
  -8   3   1   35.60    1.93
  -8   3   1   38.26    1.70
  -8   3   1   39.32    2.43
  -8   3   2   31.16    1.61
  -8   3   2   28.67    1.60
  -8   3   2   30.69    1.55
  -8   3   2   30.70    1.64
  -8   3   2   28.70    1.68
  -8   3   2   27.98    2.03
  -8   3   3   86.05    3.26
  -8   3   3   82.17    3.31
  -8   3   3   87.72    3.38
  -8   3   3   85.19    3.71
  -8   3   3   87.28    3.91
  -8   3   3   90.53    3.49
  -8   3   3   82.86    3.29
  -8   3   3   83.08    3.17
  -8   3   3   83.87    3.13
  -8   3   4   50.50    2.39
  -8   3   4   57.72    2.44
  -8   3   4   49.82    2.76
  -8   3   4   56.81    2.53
  -8   3   4   54.21    2.22
  -8   3   4   55.58    2.43
  -8   3   4   52.99    2.28
  -8   3   5    4.92    0.70
  -8   3   5    5.07    0.78
  -8   3   5    4.87    0.85
  -8   3   5    3.70    0.54
  -8   3   5    4.81    0.78
  -8   3   5    4.01    0.74
  -8   3   5    3.47    0.69
  -8   3   6  150.58    5.07
  -8   3   6  146.75    5.07
  -8   3   6  146.97    4.98
  -8   3   6  142.98    4.90
  -8   3   7  176.59    5.83
  -8   3   7  166.90    5.63
  -8   3   8   49.72    2.12
  -8   3   8   63.14    2.30
  -8   3   8   65.59    2.31
  -8   3   8   45.19    1.92
  -8   3   9   19.06    1.08
  -8   3   9   19.64    1.05
  -8   3  10   19.49    0.98
  -8   4  -8   -0.50    0.57
  -8   4  -8   -0.04    0.63
  -8   4  -7    5.92    1.06
  -8   4  -7    4.44    1.09
  -8   4  -6   23.34    1.17
  -8   4  -6   25.82    1.61
  -8   4  -6   24.09    2.04
  -8   4  -5  115.83    3.45
  -8   4  -5  122.17    4.22
  -8   4  -4    8.18    0.77
  -8   4  -4    9.58    0.88
  -8   4  -4   10.45    1.57
  -8   4  -3    2.68    0.81
  -8   4  -3    2.51    0.56
  -8   4  -3    2.50    1.03
  -8   4  -2    5.01    0.73
  -8   4  -2    4.20    1.16
  -8   4  -1   64.21    2.66
  -8   4  -1   57.38    2.61
  -8   4  -1   58.18    3.13
  -8   4   0  111.70    3.97
  -8   4   0   98.31    3.83
  -8   4   0  104.02    3.60
  -8   4   0   96.77    4.45
  -8   4   1  197.02    6.35
  -8   4   1  189.78    5.99
  -8   4   1  179.24    6.17
  -8   4   1  186.26    6.01
  -8   4   1  169.89    6.86
  -8   4   2   70.84    2.86
  -8   4   2   75.62    3.03
  -8   4   2   75.58    2.80
  -8   4   2   71.45    2.79
  -8   4   2   69.33    2.64
  -8   4   2   69.56    2.94
  -8   4   2   63.93    3.39
  -8   4   2   58.72    3.08
  -8   4   3   72.82    2.91
  -8   4   3   69.89    2.90
  -8   4   3   75.22    3.05
  -8   4   3   74.72    2.95
  -8   4   3   71.78    3.56
  -8   4   3   81.31    3.47
  -8   4   4  123.35    4.36
  -8   4   4  115.43    4.74
  -8   4   4  105.22    4.76
  -8   4   4  118.48    4.29
  -8   4   4  122.84    4.21
  -8   4   4  123.09    4.45
  -8   4   4  120.36    4.12
  -8   4   5   40.29    1.95
  -8   4   5   41.27    2.36
  -8   4   5   36.59    2.28
  -8   4   5   40.90    2.04
  -8   4   5   41.37    1.98
  -8   4   5   37.53    1.77
  -8   4   5   45.55    2.09
  -8   4   5   35.46    1.79
  -8   4   6    2.48    0.60
  -8   4   6    2.43    0.83
  -8   4   6    1.67    0.45
  -8   4   6    2.08    0.64
  -8   4   6    2.07    0.63
  -8   4   6    1.88    0.59
  -8   4   6    2.25    0.61
  -8   4   7   10.17    0.86
  -8   4   7   10.09    1.18
  -8   4   7   11.91    0.98
  -8   4   7   10.59    0.93
  -8   4   7   13.09    0.99
  -8   4   7   10.58    0.92
  -8   4   8  104.78    3.57
  -8   4   8  110.91    3.76
  -8   4   9  108.61    3.84
  -8   4   9  129.94    4.10
  -8   4  10  124.28    3.95
  -8   5  -8   18.17    1.37
  -8   5  -7   11.21    1.31
  -8   5  -7   12.25    1.32
  -8   5  -6   92.28    4.22
  -8   5  -6   93.98    3.64
  -8   5  -5   65.38    2.45
  -8   5  -5   66.35    3.60
  -8   5  -5   66.25    3.22
  -8   5  -4    0.37    0.42
  -8   5  -4    1.12    0.95
  -8   5  -3    7.73    1.05
  -8   5  -3    6.95    1.35
  -8   5  -3    8.25    0.76
  -8   5  -2   30.45    2.02
  -8   5  -2   34.53    1.62
  -8   5  -1   90.66    3.40
  -8   5  -1   90.18    3.43
  -8   5   0   19.99    1.32
  -8   5   0   19.68    1.29
  -8   5   0   19.71    1.30
  -8   5   1    2.50    0.76
  -8   5   1    2.70    0.64
  -8   5   1    2.46    0.48
  -8   5   1    2.49    0.47
  -8   5   1    2.71    0.61
  -8   5   1    1.49    0.89
  -8   5   2    3.88    0.62
  -8   5   2    3.14    0.64
  -8   5   2    3.45    0.57
  -8   5   2    3.31    0.68
  -8   5   2    3.56    0.87
  -8   5   2    3.67    0.90
  -8   5   2    3.27    0.60
  -8   5   3   11.43    1.00
  -8   5   3   12.15    0.96
  -8   5   3   12.05    1.06
  -8   5   3   11.82    1.30
  -8   5   3    8.78    1.19
  -8   5   3   10.76    0.85
  -8   5   3   11.12    1.03
  -8   5   3   11.79    0.94
  -8   5   4   10.66    1.28
  -8   5   4   12.84    1.36
  -8   5   4   15.69    1.09
  -8   5   4   15.40    1.11
  -8   5   4   17.52    1.24
  -8   5   4   15.08    1.15
  -8   5   5    0.31    0.73
  -8   5   5    0.05    0.44
  -8   5   5   -0.02    0.51
  -8   5   5    0.20    0.46
  -8   5   5    0.08    0.52
  -8   5   6    4.95    0.92
  -8   5   6    4.02    0.70
  -8   5   6    5.10    0.73
  -8   5   6    2.90    0.54
  -8   5   6    4.56    0.74
  -8   5   6    4.21    0.65
  -8   5   6    3.82    0.65
  -8   5   7   42.41    2.24
  -8   5   7   38.95    1.77
  -8   5   7   44.94    1.91
  -8   5   7   36.91    1.85
  -8   5   7   44.96    1.88
  -8   5   7   35.09    1.59
  -8   5   8    0.50    0.41
  -8   5   8    0.50    0.42
  -8   5   8    0.21    0.41
  -8   5   9   18.96    0.95
  -8   5   9   15.21    0.79
  -8   6  -7   11.09    1.21
  -8   6  -7    9.63    0.77
  -8   6  -6   25.90    2.01
  -8   6  -6   29.07    1.73
  -8   6  -5    1.09    0.84
  -8   6  -5    1.81    0.87
  -8   6  -4  113.48    3.61
  -8   6  -4  112.11    4.68
  -8   6  -3  196.41    7.60
  -8   6  -2   58.61    3.02
  -8   6  -2   44.88    3.11
  -8   6  -1   12.55    0.94
  -8   6  -1   11.70    1.25
  -8   6  -1   10.49    0.96
  -8   6  -1   12.90    0.90
  -8   6  -1   11.96    1.69
  -8   6   0    5.59    0.72
  -8   6   0    6.48    0.73
  -8   6   0    6.65    1.01
  -8   6   0    6.66    0.74
  -8   6   0    7.43    0.83
  -8   6   0    4.45    1.19
  -8   6   1   37.18    1.81
  -8   6   1   41.41    1.87
  -8   6   1   40.30    1.83
  -8   6   1   39.01    1.86
  -8   6   1   35.38    2.55
  -8   6   2   73.55    2.08
  -8   6   2   64.69    1.89
  -8   6   2   56.75    2.35
  -8   6   2   69.38    2.05
  -8   6   2   74.56    2.11
  -8   6   2   79.41    3.21
  -8   6   3    4.94    1.00
  -8   6   3    6.16    0.67
  -8   6   3    6.55    0.73
  -8   6   3    8.05    1.10
  -8   6   3    8.20    1.16
  -8   6   3    8.64    0.86
  -8   6   3    6.89    0.69
  -8   6   3    6.94    0.82
  -8   6   3    7.32    0.83
  -8   6   4   50.47    2.14
  -8   6   4   58.90    2.44
  -8   6   4   62.17    2.92
  -8   6   4   53.74    2.19
  -8   6   4   57.53    2.43
  -8   6   4   53.41    2.33
  -8   6   4   56.56    2.39
  -8   6   5  243.25    7.79
  -8   6   5  255.70    8.41
  -8   6   5  235.25    7.83
  -8   6   5  237.79    7.71
  -8   6   5  247.35    7.66
  -8   6   5  265.52    7.88
  -8   6   6   11.49    0.89
  -8   6   6   11.59    0.87
  -8   6   6   10.32    1.17
  -8   6   6   10.89    0.90
  -8   6   7    2.49    0.50
  -8   6   7    2.10    0.52
  -8   6   7    2.30    0.45
  -8   6   7    2.31    0.51
  -8   6   8   10.98    0.72
  -8   6   8    8.64    0.58
  -8   6   8   10.61    0.77
  -8   6   9   54.57    1.96
  -8   7  -7    0.78    0.48
  -8   7  -6    4.05    0.89
  -8   7  -6    6.36    0.84
  -8   7  -5   -0.05    0.75
  -8   7  -5    0.19    0.70
  -8   7  -4    1.18    0.83
  -8   7  -4    1.75    0.86
  -8   7  -3   -0.06    0.72
  -8   7  -2   24.81    2.11
  -8   7  -2   24.82    2.05
  -8   7  -1    0.31    0.36
  -8   7  -1   -0.13    0.81
  -8   7  -1   -0.11    0.18
  -8   7  -1    0.93    0.91
  -8   7   0   67.28    2.73
  -8   7   0   71.72    2.64
  -8   7   0   73.48    3.76
  -8   7   0   68.85    2.54
  -8   7   0   62.98    3.43
  -8   7   1    3.91    1.05
  -8   7   1    2.48    0.77
  -8   7   1    3.96    0.60
  -8   7   1    2.98    0.59
  -8   7   1    3.03    0.54
  -8   7   1    3.76    0.61
  -8   7   1    3.75    1.03
  -8   7   2   12.22    1.38
  -8   7   2   10.78    0.93
  -8   7   2   10.32    1.21
  -8   7   2   15.28    1.01
  -8   7   2   13.16    0.97
  -8   7   2   13.62    1.00
  -8   7   2   12.99    0.93
  -8   7   2   10.64    1.42
  -8   7   3    7.42    1.12
  -8   7   3    7.22    1.06
  -8   7   3    5.34    0.94
  -8   7   3    8.29    0.78
  -8   7   3    8.45    0.81
  -8   7   3    8.90    0.79
  -8   7   3    6.87    0.73
  -8   7   3    8.92    0.82
  -8   7   4    1.87    0.73
  -8   7   4    1.60    0.45
  -8   7   4    3.00    0.56
  -8   7   4    2.73    0.57
  -8   7   4    1.26    0.39
  -8   7   4    1.94    0.50
  -8   7   5   32.53    1.48
  -8   7   5   40.26    1.71
  -8   7   5   35.07    1.52
  -8   7   5   37.96    1.70
  -8   7   5   39.38    1.71
  -8   7   6  136.35    4.54
  -8   7   6  136.34    4.46
  -8   7   6  138.23    4.52
  -8   7   7    4.29    0.49
  -8   7   7    5.00    0.55
  -8   7   8    1.02    0.32
  -8   7   8    1.16    0.30
  -8   8  -6    1.02    0.47
  -8   8  -5    3.83    0.77
  -8   8  -5    1.51    0.61
  -8   8  -4    7.37    1.03
  -8   8  -3   26.57    1.80
  -8   8  -3   14.39    1.41
  -8   8  -2   18.38    1.64
  -8   8  -2   21.16    1.79
  -8   8  -1   29.67    1.27
  -8   8  -1   26.16    1.96
  -8   8  -1   31.26    1.43
  -8   8  -1   31.24    2.21
  -8   8   0  100.59    3.45
  -8   8   0   91.36    3.21
  -8   8   0   86.44    4.00
  -8   8   0  100.36    3.38
  -8   8   0  108.95    4.52
  -8   8   1    3.46    0.56
  -8   8   1    3.15    0.48
  -8   8   1    2.78    0.86
  -8   8   1    3.47    0.94
  -8   8   2    6.40    0.67
  -8   8   2    5.75    0.60
  -8   8   2    4.45    0.62
  -8   8   2    5.02    0.87
  -8   8   2    4.00    0.50
  -8   8   2    3.95    0.95
  -8   8   3   12.13    0.82
  -8   8   3   13.14    0.88
  -8   8   3   11.35    0.93
  -8   8   3   10.51    0.76
  -8   8   3   14.22    0.91
  -8   8   3    8.61    1.11
  -8   8   4    0.32    0.37
  -8   8   4    0.41    0.34
  -8   8   4    0.19    0.35
  -8   8   4    0.26    0.33
  -8   8   4    0.34    0.45
  -8   8   5   53.08    2.04
  -8   8   5   59.31    2.12
  -8   8   5   50.77    1.96
  -8   8   5   57.91    2.11
  -8   8   6   35.53    1.41
  -8   8   6   31.13    1.36
  -8   8   7    0.68    0.26
  -8   8   7    0.87    0.29
  -8   9  -4  138.35    4.84
  -8   9  -3  109.98    4.17
  -8   9  -2   18.82    1.44
  -8   9  -2   25.87    1.71
  -8   9  -1    9.67    1.03
  -8   9  -1    9.49    1.14
  -8   9   0   11.97    0.78
  -8   9   0    9.29    1.02
  -8   9   0   10.17    0.69
  -8   9   0    8.69    1.11
  -8   9   1   55.18    1.93
  -8   9   1   40.94    1.63
  -8   9   1   44.46    2.09
  -8   9   1   53.52    1.85
  -8   9   1   42.43    2.40
  -8   9   2   69.03    2.43
  -8   9   2   85.06    2.68
  -8   9   2   63.63    2.52
  -8   9   2   84.96    2.63
  -8   9   2   66.30    3.12
  -8   9   3   22.35    1.00
  -8   9   3   22.19    1.14
  -8   9   4    0.34    0.27
  -8   9   4    0.07    0.25
  -8   9   4    0.07    0.35
  -8   9   5    9.41    0.58
  -8   9   5    8.96    0.67
  -8   9   5    8.36    0.53
  -8  10  -3    0.34    0.34
  -8  10  -2   46.82    1.98
  -8  10  -2   53.95    2.60
  -8  10  -1   40.48    1.77
  -8  10  -1   43.66    2.07
  -8  10   0   21.08    1.35
  -8  10   1    0.90    0.26
  -8  10   2    3.86    0.83
  -8  10   2    3.75    0.38
  -7  -6  -2   62.16    2.29
  -7  -6  -1    6.42    1.06
  -7  -6  -1    5.29    0.61
  -7  -6   0    1.12    0.50
  -7  -6   0    0.61    0.75
  -7  -6   0    0.71    0.67
  -7  -6   0    1.49    0.44
  -7  -6   1    9.01    0.82
  -7  -6   1    5.89    1.03
  -7  -6   2  182.40    6.31
  -7  -6   2  178.37    5.78
  -7  -6   3   14.34    0.87
  -7  -6   3   15.58    1.02
  -7  -6   4    0.51    0.32
  -7  -6   4    0.46    0.67
  -7  -6   4    0.85    0.43
  -7  -6   5    0.05    0.26
  -7  -6   5    0.11    0.34
  -7  -5  -4    4.03    0.93
  -7  -5  -4    5.94    0.67
  -7  -5  -3    0.77    0.48
  -7  -5  -2   37.41    2.66
  -7  -5  -2   34.88    1.60
  -7  -5  -2   36.22    2.19
  -7  -5  -1   31.81    2.54
  -7  -5  -1   33.31    1.73
  -7  -5  -1   28.92    1.66
  -7  -5  -1   33.58    2.16
  -7  -5   0   97.97    4.60
  -7  -5   0   86.45    3.09
  -7  -5   0   81.40    3.23
  -7  -5   0   94.94    3.93
  -7  -5   1   10.13    1.59
  -7  -5   1    8.92    1.00
  -7  -5   2   14.11    1.21
  -7  -5   2   16.60    1.80
  -7  -5   2   18.06    1.75
  -7  -5   2   15.31    1.07
  -7  -5   3    4.96    0.66
  -7  -5   3    4.46    1.12
  -7  -5   3    6.40    0.85
  -7  -5   4   13.29    0.86
  -7  -5   4   16.57    1.03
  -7  -5   4   16.57    1.63
  -7  -5   4   16.25    1.17
  -7  -5   5    7.79    0.66
  -7  -5   5    9.45    0.75
  -7  -5   5    9.16    1.25
  -7  -5   5    7.43    0.85
  -7  -5   6    5.32    0.57
  -7  -5   6    6.60    0.60
  -7  -5   6    6.18    0.67
  -7  -5   7  118.04    3.79
  -7  -5   7  122.72    3.83
  -7  -5   8    9.48    0.61
  -7  -4  -6   13.55    0.95
  -7  -4  -5   27.42    1.42
  -7  -4  -5   29.12    1.54
  -7  -4  -4   43.34    2.09
  -7  -4  -4   51.24    2.29
  -7  -4  -4   49.19    3.08
  -7  -4  -3    8.83    1.30
  -7  -4  -3    8.78    0.91
  -7  -4  -3   11.17    1.08
  -7  -4  -2    3.07    0.78
  -7  -4  -2    3.92    1.39
  -7  -4  -2    2.75    0.74
  -7  -4  -2    2.34    0.62
  -7  -4  -2    3.73    1.19
  -7  -4  -1    2.44    0.77
  -7  -4  -1    1.63    1.35
  -7  -4  -1    2.67    0.70
  -7  -4  -1    2.46    0.63
  -7  -4  -1    2.37    1.16
  -7  -4   0   13.71    1.27
  -7  -4   0   23.10    2.45
  -7  -4   0   18.19    1.31
  -7  -4   0   15.18    1.13
  -7  -4   0   22.15    2.02
  -7  -4   1   14.46    1.20
  -7  -4   1   13.88    1.02
  -7  -4   1   16.02    1.32
  -7  -4   2    0.51    0.67
  -7  -4   2    1.25    1.13
  -7  -4   2    0.11    0.25
  -7  -4   2    0.69    0.41
  -7  -4   2    1.69    1.14
  -7  -4   3    2.93    0.58
  -7  -4   3    3.01    0.69
  -7  -4   3    3.00    1.15
  -7  -4   3    3.85    1.19
  -7  -4   3    3.33    0.79
  -7  -4   4    1.14    0.55
  -7  -4   4    0.27    0.51
  -7  -4   4    2.52    1.12
  -7  -4   4    0.74    0.53
  -7  -4   4    0.84    0.48
  -7  -4   4    1.04    0.68
  -7  -4   5   29.52    1.54
  -7  -4   5   30.60    1.47
  -7  -4   5   28.47    1.42
  -7  -4   5   31.27    2.29
  -7  -4   5   30.87    1.49
  -7  -4   5   29.64    1.64
  -7  -4   6   46.92    1.88
  -7  -4   6   48.10    2.00
  -7  -4   6   44.15    1.88
  -7  -4   6   46.31    1.91
  -7  -4   6   52.09    2.83
  -7  -4   7   31.64    1.42
  -7  -4   7   33.46    1.47
  -7  -4   7   30.76    1.42
  -7  -4   7   33.29    1.35
  -7  -4   7   31.60    1.42
  -7  -4   8   10.02    0.73
  -7  -4   8   10.84    0.73
  -7  -4   8    9.86    0.71
  -7  -4   9   72.57    2.43
  -7  -3  -7    3.00    0.99
  -7  -3  -6   30.29    2.39
  -7  -3  -6   36.70    1.84
  -7  -3  -5   32.84    1.84
  -7  -3  -5   31.48    2.60
  -7  -3  -5   36.67    1.93
  -7  -3  -4    3.02    0.74
  -7  -3  -4    3.67    0.80
  -7  -3  -4    4.57    1.36
  -7  -3  -3    0.52    1.05
  -7  -3  -3    0.25    0.60
  -7  -3  -3    0.08    0.62
  -7  -3  -2   61.71    2.91
  -7  -3  -2   72.64    3.13
  -7  -3  -2   84.72    4.68
  -7  -3  -2   60.65    2.67
  -7  -3  -2   55.54    2.69
  -7  -3  -2   65.35    2.91
  -7  -3  -2   78.88    3.85
  -7  -3  -1   36.35    2.08
  -7  -3  -1   44.54    3.48
  -7  -3  -1   32.80    1.80
  -7  -3  -1   34.47    1.99
  -7  -3  -1   41.46    2.09
  -7  -3  -1   46.96    2.95
  -7  -3   0    1.24    0.72
  -7  -3   0    2.06    1.37
  -7  -3   0    1.27    0.50
  -7  -3   0    1.69    0.72
  -7  -3   0    1.77    0.62
  -7  -3   0    2.05    1.26
  -7  -3   1   23.24    1.36
  -7  -3   1   26.96    1.71
  -7  -3   1   29.47    1.72
  -7  -3   1   25.96    1.56
  -7  -3   1   27.75    1.76
  -7  -3   2  124.78    4.33
  -7  -3   2   97.42    3.77
  -7  -3   2  142.09    6.26
  -7  -3   2  117.07    4.07
  -7  -3   2  118.38    4.14
  -7  -3   2  124.65    4.48
  -7  -3   3  181.49    6.26
  -7  -3   3  179.65    5.90
  -7  -3   3  171.34    5.78
  -7  -3   3  182.80    6.10
  -7  -3   3  179.09    5.92
  -7  -3   3  193.76    6.00
  -7  -3   3  197.49    7.90
  -7  -3   4   22.27    1.53
  -7  -3   4   22.79    1.41
  -7  -3   4   25.28    1.51
  -7  -3   4   22.37    1.30
  -7  -3   4   23.13    1.36
  -7  -3   4   24.47    1.40
  -7  -3   4   21.97    1.24
  -7  -3   5   42.97    2.01
  -7  -3   5   39.51    1.82
  -7  -3   5   45.28    1.95
  -7  -3   5   38.39    1.84
  -7  -3   5   39.97    1.86
  -7  -3   5   36.64    2.64
  -7  -3   6   47.95    1.93
  -7  -3   6   40.23    1.83
  -7  -3   6   45.85    1.99
  -7  -3   6   41.43    1.86
  -7  -3   6   35.49    1.73
  -7  -3   6   41.96    1.87
  -7  -3   6   40.91    2.70
  -7  -3   7   59.09    2.36
  -7  -3   7   60.48    2.27
  -7  -3   7   54.49    2.26
  -7  -3   7   59.28    3.11
  -7  -3   8   75.00    2.81
  -7  -3   8   82.73    2.78
  -7  -3   8   82.58    2.91
  -7  -3   9  125.36    4.01
  -7  -3   9  122.92    4.02
  -7  -3   9  113.82    3.99
  -7  -3  10    2.43    0.42
  -7  -2  -8    3.36    1.00
  -7  -2  -7   17.35    1.17
  -7  -2  -7   14.00    1.57
  -7  -2  -6    0.86    0.62
  -7  -2  -6    1.82    0.69
  -7  -2  -6    2.14    1.02
  -7  -2  -6    0.29    0.85
  -7  -2  -5   34.11    2.01
  -7  -2  -5   40.01    2.69
  -7  -2  -4  164.08    6.11
  -7  -2  -4  201.67    6.96
  -7  -2  -4  151.79    5.88
  -7  -2  -4  164.36    6.14
  -7  -2  -4  211.31    8.02
  -7  -2  -4  185.67    7.19
  -7  -2  -3    0.04    0.62
  -7  -2  -3    0.13    1.06
  -7  -2  -3   -0.07    0.56
  -7  -2  -3    0.20    0.55
  -7  -2  -3    0.20    0.69
  -7  -2  -3    0.15    0.82
  -7  -2  -2   32.06    1.90
  -7  -2  -2   38.01    2.04
  -7  -2  -2   47.85    3.64
  -7  -2  -2   43.97    2.88
  -7  -2  -2   41.06    2.24
  -7  -2  -2   31.30    1.99
  -7  -2  -2   40.71    2.24
  -7  -2  -1   62.43    2.93
  -7  -2  -1   62.86    2.91
  -7  -2  -1   69.84    2.90
  -7  -2  -1   71.04    3.08
  -7  -2  -1   64.19    2.99
  -7  -2  -1   70.95    3.81
  -7  -2   0   16.25    1.35
  -7  -2   0   15.10    1.19
  -7  -2   0   16.82    1.33
  -7  -2   0   15.53    1.33
  -7  -2   1   36.90    2.07
  -7  -2   1   37.01    1.87
  -7  -2   1   36.36    1.81
  -7  -2   1   40.48    2.05
  -7  -2   1   33.16    1.97
  -7  -2   2   56.79    2.59
  -7  -2   2   51.43    2.17
  -7  -2   2   55.33    2.57
  -7  -2   2   54.71    2.58
  -7  -2   2   55.69    2.34
  -7  -2   2   52.68    2.29
  -7  -2   2   53.90    2.35
  -7  -2   2   57.73    2.51
  -7  -2   3    4.05    0.72
  -7  -2   3    5.44    0.86
  -7  -2   3    4.21    0.62
  -7  -2   3    4.95    0.75
  -7  -2   3    5.17    0.83
  -7  -2   3    5.45    0.73
  -7  -2   3    5.88    1.52
  -7  -2   4  312.24    9.56
  -7  -2   4  303.63    9.56
  -7  -2   4  329.78    9.77
  -7  -2   4  296.33    9.52
  -7  -2   5  472.37   14.32
  -7  -2   5  493.48   14.26
  -7  -2   5  518.74   14.58
  -7  -2   5  509.09   14.47
  -7  -2   5  474.24   14.31
  -7  -2   5  436.94   14.13
  -7  -2   6   50.34    2.19
  -7  -2   6   52.76    2.30
  -7  -2   6   54.17    2.24
  -7  -2   6   48.57    2.16
  -7  -2   6   46.38    2.06
  -7  -2   6   51.71    2.25
  -7  -2   7   11.68    0.95
  -7  -2   7   12.29    0.92
  -7  -2   7   11.51    0.94
  -7  -2   7   10.87    0.95
  -7  -2   7   11.79    0.98
  -7  -2   7   10.52    1.49
  -7  -2   8  137.13    4.46
  -7  -2   8  137.61    4.47
  -7  -2   8  138.64    4.38
  -7  -2   9   30.60    1.41
  -7  -2   9   28.74    1.30
  -7  -2   9   29.40    1.41
  -7  -2  10    3.65    0.53
  -7  -2  10    3.67    0.54
  -7  -2  10    3.75    0.51
  -7  -2  11    0.94    0.36
  -7  -1  -9   35.21    2.39
  -7  -1  -8    0.61    0.97
  -7  -1  -7    4.37    0.76
  -7  -1  -7    4.04    1.14
  -7  -1  -7    5.59    1.17
  -7  -1  -6    3.85    0.84
  -7  -1  -6    3.39    1.11
  -7  -1  -6    3.17    0.81
  -7  -1  -6    2.70    1.09
  -7  -1  -5  103.32    4.20
  -7  -1  -5   91.77    5.03
  -7  -1  -5  103.53    4.13
  -7  -1  -5  100.38    4.19
  -7  -1  -4  104.76    4.34
  -7  -1  -4  104.73    4.29
  -7  -1  -3    0.25    0.52
  -7  -1  -3    0.15    0.62
  -7  -1  -3    0.06    0.63
  -7  -1  -3    0.31    0.91
  -7  -1  -3    0.57    0.62
  -7  -1  -2  134.97    5.35
  -7  -1  -2  167.66    5.70
  -7  -1  -2  149.95    5.99
  -7  -1  -2  139.58    5.27
  -7  -1  -2  150.39    5.49
  -7  -1  -2  166.44    5.77
  -7  -1  -2  136.41    5.40
  -7  -1  -2  173.97    6.78
  -7  -1  -1  209.80    6.88
  -7  -1  -1  172.39    6.58
  -7  -1  -1  178.53    7.08
  -7  -1  -1  210.11    6.79
  -7  -1  -1  184.83    6.74
  -7  -1  -1  178.19    6.60
  -7  -1  -1  208.94    6.95
  -7  -1  -1  235.30    8.16
  -7  -1   0    3.77    0.79
  -7  -1   0    7.11    0.90
  -7  -1   0    4.07    0.84
  -7  -1   0    4.49    0.87
  -7  -1   0    5.03    0.89
  -7  -1   0    4.18    0.69
  -7  -1   0    5.85    0.89
  -7  -1   0    7.51    1.29
  -7  -1   1    8.54    1.01
  -7  -1   1    6.34    0.95
  -7  -1   1    6.33    0.81
  -7  -1   1    7.86    0.98
  -7  -1   1    6.71    0.76
  -7  -1   2    1.62    0.60
  -7  -1   2    1.70    0.63
  -7  -1   2    1.53    0.66
  -7  -1   2    1.49    1.28
  -7  -1   2    1.17    0.68
  -7  -1   3    4.79    0.78
  -7  -1   3    5.16    0.77
  -7  -1   3    4.01    0.84
  -7  -1   3    4.91    0.76
  -7  -1   3    4.93    0.83
  -7  -1   3    6.56    0.91
  -7  -1   4  303.30    9.86
  -7  -1   4  325.77   10.06
  -7  -1   4  335.30    9.98
  -7  -1   4  310.46    9.84
  -7  -1   4  312.10   10.05
  -7  -1   4  335.98   10.10
  -7  -1   5   34.96    1.80
  -7  -1   5   37.29    1.77
  -7  -1   5   36.12    1.85
  -7  -1   5   33.61    1.75
  -7  -1   5   35.91    1.87
  -7  -1   5   36.96    1.89
  -7  -1   6    0.85    0.42
  -7  -1   6    0.98    0.54
  -7  -1   6    1.11    0.59
  -7  -1   6    1.63    0.62
  -7  -1   6    1.33    0.59
  -7  -1   7    1.79    0.55
  -7  -1   7    1.56    0.57
  -7  -1   7    1.70    0.42
  -7  -1   7    2.39    0.64
  -7  -1   7    1.89    0.62
  -7  -1   8    2.76    0.56
  -7  -1   8    3.23    0.60
  -7  -1   8    2.75    0.61
  -7  -1   8    2.81    0.62
  -7  -1   9   18.94    1.09
  -7  -1   9   18.75    1.13
  -7  -1   9   19.50    1.09
  -7  -1   9   20.26    1.18
  -7  -1  10    9.25    0.78
  -7  -1  10   10.07    0.72
  -7  -1  10    9.84    0.76
  -7  -1  10   10.40    0.80
  -7  -1  10    9.96    0.77
  -7  -1  10    8.60    0.66
  -7  -1  11    1.80    0.38
  -7  -1  11    2.03    0.45
  -7   0  -9   19.05    1.68
  -7   0  -9   13.96    1.73
  -7   0  -8  149.60    5.11
  -7   0  -8  183.72    7.27
  -7   0  -7   22.96    1.50
  -7   0  -7   29.99    2.38
  -7   0  -6   18.73    1.45
  -7   0  -6   18.46    1.48
  -7   0  -6   22.05    2.14
  -7   0  -6   17.66    1.49
  -7   0  -5  165.31    6.95
  -7   0  -5  183.81    6.47
  -7   0  -5  167.36    6.36
  -7   0  -4   32.52    2.48
  -7   0  -4   33.97    2.08
  -7   0  -4   38.50    2.25
  -7   0  -3   42.24    2.75
  -7   0  -3   37.38    1.91
  -7   0  -3   47.37    2.44
  -7   0  -3   45.10    2.38
  -7   0  -3   43.54    2.45
  -7   0  -2   15.25    1.30
  -7   0  -2   12.02    1.09
  -7   0  -2   12.82    1.20
  -7   0  -2   15.42    1.36
  -7   0  -2   13.41    1.52
  -7   0  -2   15.74    1.83
  -7   0  -1   47.14    6.08
  -7   0  -1   51.54    2.89
  -7   0  -1   46.02    2.30
  -7   0  -1   44.89    2.36
  -7   0  -1   51.29    2.56
  -7   0  -1   54.44    3.24
  -7   0   0   38.02    5.10
  -7   0   0   36.21    5.25
  -7   0   0   40.26    2.42
  -7   0   0   35.94    2.06
  -7   0   0   35.69    1.98
  -7   0   0   42.01    2.21
  -7   0   0   39.38    2.69
  -7   0   1    3.03    0.74
  -7   0   1    2.49    2.03
  -7   0   1    2.60    0.63
  -7   0   1    2.89    0.71
  -7   0   1    3.06    0.81
  -7   0   1    3.21    0.79
  -7   0   1    1.95    0.72
  -7   0   2   37.19    2.17
  -7   0   2   34.97    1.96
  -7   0   2   35.49    1.85
  -7   0   2   38.14    2.00
  -7   0   2   36.39    4.98
  -7   0   2   33.71    1.74
  -7   0   2   38.98    2.02
  -7   0   2   38.61    2.01
  -7   0   2   33.64    1.90
  -7   0   2   33.74    1.71
  -7   0   3    0.16    0.47
  -7   0   3    1.74    1.60
  -7   0   3    1.09    0.64
  -7   0   3    0.41    0.48
  -7   0   3    1.33    0.61
  -7   0   3    0.90    0.54
  -7   0   3    1.08    0.62
  -7   0   3    0.79    0.65
  -7   0   4    8.58    0.96
  -7   0   4    6.69    0.74
  -7   0   4    8.36    0.99
  -7   0   4    8.71    0.88
  -7   0   4    7.49    1.11
  -7   0   5   36.82    1.73
  -7   0   5   40.59    2.03
  -7   0   5   39.84    2.03
  -7   0   5   41.78    2.02
  -7   0   5   41.65    1.97
  -7   0   5   35.92    2.30
  -7   0   6   46.03    1.94
  -7   0   6   48.88    2.27
  -7   0   6   56.03    2.85
  -7   0   6   50.58    2.17
  -7   0   6   50.16    2.25
  -7   0   6   43.48    2.41
  -7   0   6   46.71    2.71
  -7   0   7   57.25    2.49
  -7   0   7   60.08    2.48
  -7   0   7   57.09    2.34
  -7   0   7   51.75    2.70
  -7   0   8  135.12    4.52
  -7   0   8  131.38    4.54
  -7   0   8  141.13    4.60
  -7   0   9   17.66    1.09
  -7   0   9   19.53    1.17
  -7   0  10   31.84    1.40
  -7   0  10   28.19    1.37
  -7   0  10   31.42    1.47
  -7   0  11   25.08    1.19
  -7   0  11   22.26    1.07
  -7   0  12    4.11    0.47
  -7   1 -10    0.24    0.60
  -7   1  -9   39.27    2.53
  -7   1  -9   33.37    2.62
  -7   1  -8    0.02    0.25
  -7   1  -8   28.49    2.50
  -7   1  -7    0.36    0.54
  -7   1  -7   -0.54    0.95
  -7   1  -7    0.20    1.08
  -7   1  -7    0.13    0.52
  -7   1  -6   24.42    2.10
  -7   1  -6   26.21    1.71
  -7   1  -6   27.05    1.70
  -7   1  -5    0.47    0.74
  -7   1  -5    1.13    0.70
  -7   1  -5    0.62    0.63
  -7   1  -5    0.51    0.99
  -7   1  -5    0.38    0.64
  -7   1  -4   41.00    2.74
  -7   1  -4   36.22    2.19
  -7   1  -4   42.01    2.30
  -7   1  -3   34.04    2.49
  -7   1  -3   35.18    2.05
  -7   1  -3   33.34    1.83
  -7   1  -3   35.97    2.11
  -7   1  -2   12.35    3.44
  -7   1  -2   13.32    3.37
  -7   1  -2   12.77    1.51
  -7   1  -2   12.34    1.13
  -7   1  -2   12.74    1.01
  -7   1  -2   14.57    1.33
  -7   1  -2   18.33    1.98
  -7   1  -1    5.47    2.50
  -7   1  -1    4.87    2.37
  -7   1  -1    5.45    1.07
  -7   1  -1    3.51    0.70
  -7   1  -1    4.14    0.78
  -7   1  -1    3.70    1.09
  -7   1   0  100.63    8.55
  -7   1   0  112.62    8.87
  -7   1   0  124.22    5.09
  -7   1   0  118.90    4.45
  -7   1   0  114.31    4.38
  -7   1   0  113.97    4.29
  -7   1   0  126.06    4.59
  -7   1   0  119.72    4.36
  -7   1   0  113.45    5.20
  -7   1   1  116.94    4.87
  -7   1   1  110.01    4.28
  -7   1   1  115.49    4.28
  -7   1   1  112.95    4.24
  -7   1   1  126.61    9.09
  -7   1   1  117.32    4.31
  -7   1   1  108.17    3.88
  -7   1   1  128.13    4.50
  -7   1   1  113.14    4.13
  -7   1   2   99.84    4.27
  -7   1   2  110.35    8.40
  -7   1   2   97.09    3.74
  -7   1   2   98.19    3.81
  -7   1   2   97.30    3.71
  -7   1   2   96.40    3.51
  -7   1   2   85.17    3.41
  -7   1   2   99.06    3.79
  -7   1   2  108.71    3.94
  -7   1   2   95.93    3.67
  -7   1   3   39.24    2.30
  -7   1   3   34.30    2.16
  -7   1   3   36.24    4.83
  -7   1   3   41.34    2.07
  -7   1   3   36.06    1.88
  -7   1   3   41.95    2.08
  -7   1   3   35.49    1.69
  -7   1   3   38.69    2.02
  -7   1   3   37.11    1.96
  -7   1   4  595.57   18.68
  -7   1   4  580.21   18.71
  -7   1   4  614.68   24.76
  -7   1   4  601.64   18.08
  -7   1   4  646.45   18.35
  -7   1   4  633.89   18.97
  -7   1   4  608.92   18.23
  -7   1   5  118.26    4.89
  -7   1   5  109.07    4.56
  -7   1   5  115.90    4.19
  -7   1   5  117.28    4.39
  -7   1   5  126.06    4.43
  -7   1   5  136.61    5.12
  -7   1   5  124.35    4.45
  -7   1   6    7.23    0.75
  -7   1   6    9.58    0.99
  -7   1   6    8.26    1.23
  -7   1   6    8.27    0.95
  -7   1   6    8.95    0.89
  -7   1   6    7.94    1.20
  -7   1   7    2.74    0.52
  -7   1   7    3.76    0.96
  -7   1   7    2.78    0.92
  -7   1   7    2.54    0.67
  -7   1   7    2.52    0.57
  -7   1   8   55.24    2.76
  -7   1   8   50.72    2.20
  -7   1   9  311.02    9.00
  -7   1   9  292.72    8.24
  -7   1   9  285.55    8.17
  -7   1  10   94.27    3.27
  -7   1  10   86.16    3.16
  -7   1  11    9.81    0.69
  -7   1  11    8.34    0.66
  -7   1  12    1.37    0.33
  -7   2 -10   13.37    1.63
  -7   2 -10   14.45    1.34
  -7   2  -9    2.52    1.13
  -7   2  -9    0.98    0.89
  -7   2  -8    2.92    1.30
  -7   2  -7    6.27    0.76
  -7   2  -7    8.61    1.60
  -7   2  -7    4.87    1.51
  -7   2  -7    7.53    0.87
  -7   2  -6  103.44    4.84
  -7   2  -6  106.35    4.06
  -7   2  -6  100.34    5.66
  -7   2  -6  104.95    4.12
  -7   2  -5  159.68    5.75
  -7   2  -5  154.02    5.79
  -7   2  -4   15.25    1.70
  -7   2  -4   15.76    1.33
  -7   2  -4   16.00    1.39
  -7   2  -3    0.39    0.66
  -7   2  -3    0.18    0.60
  -7   2  -3    0.18    0.46
  -7   2  -3    0.34    0.95
  -7   2  -2    7.92    2.75
  -7   2  -2    7.99    2.78
  -7   2  -2    8.29    1.28
  -7   2  -2    8.11    0.88
  -7   2  -2    8.82    1.05
  -7   2  -2    6.74    1.42
  -7   2  -1    0.55    1.85
  -7   2  -1   -0.53    2.11
  -7   2  -1    0.20    0.58
  -7   2  -1    0.67    0.48
  -7   2  -1    0.30    0.66
  -7   2  -1    0.47    0.58
  -7   2  -1    0.69    0.55
  -7   2  -1    0.56    0.56
  -7   2  -1    1.33    0.88
  -7   2   0   78.22    3.89
  -7   2   0   79.91    3.30
  -7   2   0   78.03    3.09
  -7   2   0   80.77    3.22
  -7   2   0   79.12    3.16
  -7   2   0   79.22    3.19
  -7   2   0   81.27    2.98
  -7   2   1   69.82    3.43
  -7   2   1   65.90    2.83
  -7   2   1   62.12    2.66
  -7   2   1   63.46    2.75
  -7   2   1   64.95    6.66
  -7   2   1   58.35    2.68
  -7   2   1   64.22    2.69
  -7   2   1   62.70    2.58
  -7   2   2    6.64    1.05
  -7   2   2    6.24    0.84
  -7   2   2    3.41    2.31
  -7   2   2    4.64    0.79
  -7   2   2    5.18    0.71
  -7   2   2    5.49    0.87
  -7   2   2    6.01    0.90
  -7   2   2    5.87    0.81
  -7   2   3  379.37   12.38
  -7   2   3  380.67   17.83
  -7   2   3  380.78   11.62
  -7   2   3  357.96   11.39
  -7   2   3  370.58   11.63
  -7   2   3  393.95   11.82
  -7   2   3  406.48   11.83
  -7   2   3  359.41   12.01
  -7   2   3  362.76   11.52
  -7   2   4  201.15    7.64
  -7   2   4  204.12    7.59
  -7   2   4  231.91   12.76
  -7   2   4  206.31    7.04
  -7   2   4  202.32    6.84
  -7   2   4  230.13    7.30
  -7   2   4  219.22    7.20
  -7   2   4  221.48    7.68
  -7   2   4  240.62    7.34
  -7   2   4  217.08    7.11
  -7   2   5    5.72    1.07
  -7   2   5    3.67    0.85
  -7   2   5    4.70    0.76
  -7   2   5    5.70    0.85
  -7   2   5    4.82    0.63
  -7   2   5    6.28    0.89
  -7   2   5    6.58    1.10
  -7   2   5    7.64    0.94
  -7   2   6  153.58    6.04
  -7   2   6  142.54    5.77
  -7   2   6  151.74    5.31
  -7   2   6  163.06    5.54
  -7   2   6  170.09    5.56
  -7   2   6  162.21    6.10
  -7   2   7   53.59    2.39
  -7   2   7   57.94    3.09
  -7   2   7   57.19    2.56
  -7   2   7   65.02    3.17
  -7   2   7   65.62    2.64
  -7   2   8    4.62    0.69
  -7   2   8    6.56    0.78
  -7   2   8    7.31    1.10
  -7   2   8    4.40    0.59
  -7   2   9   48.37    2.07
  -7   2   9   41.87    1.89
  -7   2   9   49.60    2.11
  -7   2   9   50.04    2.55
  -7   2  10    0.69    0.49
  -7   2  10    0.35    0.34
  -7   2  10    0.56    0.48
  -7   2  11    6.35    0.61
  -7   2  12   20.28    0.91
  -7   3 -10    0.38    0.91
  -7   3 -10    1.30    0.62
  -7   3  -9  123.26    5.80
  -7   3  -9  180.05    7.03
  -7   3  -8   94.31    4.43
  -7   3  -8   63.45    4.07
  -7   3  -7   57.87    2.49
  -7   3  -7   51.76    3.04
  -7   3  -7   49.81    3.68
  -7   3  -6    8.25    1.27
  -7   3  -6    8.57    0.89
  -7   3  -6   10.80    1.85
  -7   3  -6    9.14    1.72
  -7   3  -6    9.43    0.99
  -7   3  -5    4.99    1.06
  -7   3  -5    6.66    0.89
  -7   3  -5    8.04    1.70
  -7   3  -5    6.88    0.85
  -7   3  -4    0.93    1.12
  -7   3  -4    0.79    0.58
  -7   3  -3  228.11    8.87
  -7   3  -3  207.26    7.09
  -7   3  -3  202.86   12.24
  -7   3  -2  136.21    9.77
  -7   3  -2  152.66   10.62
  -7   3  -2  131.10    5.72
  -7   3  -2  132.34    4.70
  -7   3  -2  141.32    5.06
  -7   3  -2  144.84    5.11
  -7   3  -2  158.14    6.60
  -7   3  -1   67.23    7.32
  -7   3  -1   70.10    6.90
  -7   3  -1   85.21    3.99
  -7   3  -1   79.06    3.00
  -7   3  -1   71.02    3.12
  -7   3  -1   79.15    3.26
  -7   3  -1   75.61    2.93
  -7   3  -1   67.63    3.99
  -7   3   0  390.28   17.93
  -7   3   0  335.90   12.12
  -7   3   0  369.60   11.17
  -7   3   0  360.77   11.01
  -7   3   0  365.78   11.12
  -7   3   0  350.87   11.26
  -7   3   0  373.66   11.44
  -7   3   0  376.19   12.73
  -7   3   1    3.17    1.00
  -7   3   1    5.60    2.65
  -7   3   1    3.45    0.89
  -7   3   1    5.27    0.78
  -7   3   1    3.40    0.60
  -7   3   1    4.85    0.82
  -7   3   1    4.90    0.78
  -7   3   1    4.47    0.76
  -7   3   1    4.99    0.84
  -7   3   1    5.07    0.68
  -7   3   2   42.39    2.72
  -7   3   2   44.70    2.71
  -7   3   2   47.58    5.89
  -7   3   2   41.96    5.39
  -7   3   2   44.65    2.21
  -7   3   2   41.69    1.93
  -7   3   2   45.15    2.15
  -7   3   2   44.35    2.16
  -7   3   2   43.99    2.05
  -7   3   2   48.21    2.34
  -7   3   3   40.07    2.54
  -7   3   3   38.02    2.07
  -7   3   3   39.28    2.07
  -7   3   3   31.33    4.56
  -7   3   3   39.35    5.38
  -7   3   3   38.20    2.03
  -7   3   3   42.50    2.18
  -7   3   3   40.81    1.99
  -7   3   3   37.07    1.94
  -7   3   3   38.11    2.20
  -7   3   4  185.11    7.36
  -7   3   4  187.15   11.53
  -7   3   4  211.54   12.29
  -7   3   4  199.10    6.72
  -7   3   4  201.26    6.86
  -7   3   4  184.95    6.51
  -7   3   4  196.21    7.09
  -7   3   4  217.79    6.92
  -7   3   4  210.77    6.84
  -7   3   5  146.28    6.06
  -7   3   5  153.47    6.23
  -7   3   5  161.00    5.62
  -7   3   5  149.00    5.39
  -7   3   5  174.24    5.75
  -7   3   5  182.62    5.86
  -7   3   5  167.09    6.17
  -7   3   6  334.00   11.22
  -7   3   6  299.79   11.09
  -7   3   6  331.63   10.52
  -7   3   6  299.63   10.23
  -7   3   6  363.91   10.66
  -7   3   6  361.41   11.33
  -7   3   6  394.14   10.84
  -7   3   7  122.72    4.78
  -7   3   7   88.57    4.32
  -7   3   7  104.13    3.97
  -7   3   7  132.15    4.91
  -7   3   7  118.54    4.11
  -7   3   7  132.47    4.32
  -7   3   7   95.72    3.71
  -7   3   8   -0.05    0.42
  -7   3   8    0.08    0.52
  -7   3   8    0.05    0.69
  -7   3   8    0.26    0.44
  -7   3   9    0.41    0.46
  -7   3   9    0.40    0.39
  -7   3   9    0.13    0.65
  -7   3   9    0.35    0.38
  -7   3  10    9.13    0.74
  -7   3  10    8.97    0.75
  -7   3  11    9.59    0.65
  -7   3  11   14.32    0.86
  -7   4 -10   37.46    2.15
  -7   4 -10   41.72    2.70
  -7   4  -9   58.30    3.72
  -7   4  -8   33.59    2.56
  -7   4  -8   29.88    2.97
  -7   4  -7   -0.09    1.03
  -7   4  -7    0.53    0.40
  -7   4  -7    0.78    0.77
  -7   4  -6   52.27    2.34
  -7   4  -6   48.00    2.85
  -7   4  -5   36.95    2.46
  -7   4  -5   38.67    1.87
  -7   4  -5   39.30    1.99
  -7   4  -4   24.91    1.96
  -7   4  -4   23.21    1.43
  -7   4  -4   26.80    2.66
  -7   4  -3    1.23    0.76
  -7   4  -3    0.48    0.54
  -7   4  -3    0.83    0.53
  -7   4  -3    1.02    1.21
  -7   4  -2    0.37    0.57
  -7   4  -2    0.70    1.04
  -7   4  -2    0.92    1.11
  -7   4  -2    0.49    0.52
  -7   4  -2    0.77    0.58
  -7   4  -2    1.16    1.92
  -7   4  -2   -0.79    1.83
  -7   4  -1    0.97    0.60
  -7   4  -1    0.96    0.59
  -7   4  -1    0.89    0.97
  -7   4  -1    0.72    0.93
  -7   4  -1    0.80    0.42
  -7   4  -1    0.65    0.46
  -7   4  -1    1.72    0.65
  -7   4  -1    0.53    0.52
  -7   4  -1   -0.27    1.92
  -7   4  -1    0.60    1.98
  -7   4   0  109.15    4.96
  -7   4   0  106.98    4.51
  -7   4   0  103.28    4.14
  -7   4   0  115.90    4.05
  -7   4   0  112.20    4.26
  -7   4   0  126.78    4.41
  -7   4   0  119.78    4.03
  -7   4   0  108.72    4.23
  -7   4   0  128.80    5.65
  -7   4   1   49.45    3.16
  -7   4   1   47.13    5.76
  -7   4   1   47.07    6.17
  -7   4   1   49.75    2.93
  -7   4   1   49.14    2.67
  -7   4   1   47.99    2.24
  -7   4   1   45.25    2.28
  -7   4   1   47.48    2.19
  -7   4   1   53.56    2.47
  -7   4   1   50.84    2.41
  -7   4   2   25.15    2.15
  -7   4   2   30.02    2.04
  -7   4   2   29.11    2.16
  -7   4   2   23.34    4.45
  -7   4   2   25.99    1.50
  -7   4   2   26.45    1.64
  -7   4   2   25.24    1.59
  -7   4   2   26.36    1.68
  -7   4   2   26.22    1.57
  -7   4   2   27.00    1.72
  -7   4   2   27.25    1.70
  -7   4   2   22.16    1.37
  -7   4   3   76.25    3.90
  -7   4   3   81.79    4.00
  -7   4   3   78.78    3.39
  -7   4   3   82.85    7.94
  -7   4   3   73.30    7.06
  -7   4   3   78.63    3.11
  -7   4   3   81.77    3.40
  -7   4   3   77.04    3.27
  -7   4   3   84.49    3.46
  -7   4   3   86.79    3.46
  -7   4   4   83.73    4.23
  -7   4   4   93.13    3.80
  -7   4   4  103.42    8.57
  -7   4   4   88.32    7.61
  -7   4   4   87.79    3.70
  -7   4   4   89.28    3.58
  -7   4   4   89.15    3.86
  -7   4   4  100.38    3.83
  -7   4   5   23.84    1.73
  -7   4   5   22.07    1.47
  -7   4   5   26.18    1.69
  -7   4   5   24.45    1.66
  -7   4   5   23.15    1.79
  -7   4   5   23.06    1.93
  -7   4   6   26.40    1.82
  -7   4   6   23.77    1.49
  -7   4   6   28.63    1.76
  -7   4   6   26.00    1.94
  -7   4   6   27.41    1.69
  -7   4   6   32.20    2.23
  -7   4   7   89.55    3.73
  -7   4   7   81.18    3.94
  -7   4   7   97.25    3.63
  -7   4   7   86.93    3.91
  -7   4   7   95.36    4.21
  -7   4   7   87.18    3.47
  -7   4   7   78.32    3.22
  -7   4   8    0.48    0.59
  -7   4   8    0.42    0.44
  -7   4   8    1.02    0.53
  -7   4   8    1.04    0.59
  -7   4   8    2.09    0.80
  -7   4   8    1.16    0.73
  -7   4   9   46.53    2.03
  -7   4   9   41.58    1.88
  -7   4   9   41.82    1.86
  -7   4  10   12.11    1.25
  -7   4  10   10.54    0.83
  -7   4  10   10.32    0.72
  -7   4  11   16.39    0.86
  -7   5 -10   25.69    1.96
  -7   5 -10   17.51    1.40
  -7   5  -9   10.79    1.73
  -7   5  -8    0.34    0.58
  -7   5  -8    1.06    0.96
  -7   5  -8   -0.94    1.21
  -7   5  -7   74.98    4.76
  -7   5  -7   72.05    4.29
  -7   5  -7   83.67    3.71
  -7   5  -6   95.24    4.30
  -7   5  -6   83.14    3.10
  -7   5  -6   77.29    5.02
  -7   5  -6   80.30    3.72
  -7   5  -6   95.90    5.03
  -7   5  -5    4.71    0.96
  -7   5  -5    6.32    1.69
  -7   5  -5    4.72    1.70
  -7   5  -5    5.28    0.71
  -7   5  -4   13.36    1.38
  -7   5  -4   12.55    0.94
  -7   5  -4   11.14    2.05
  -7   5  -4   10.96    1.85
  -7   5  -4   11.79    1.97
  -7   5  -3   43.76    2.61
  -7   5  -3   44.30    2.08
  -7   5  -3   43.52    2.00
  -7   5  -3   41.74    3.16
  -7   5  -3   36.46    3.18
  -7   5  -2   99.42    8.49
  -7   5  -2   92.57    4.15
  -7   5  -2   92.59    3.45
  -7   5  -2   79.50    3.48
  -7   5  -2   91.16    3.41
  -7   5  -2   76.73    4.65
  -7   5  -2   93.59    4.90
  -7   5  -1  171.74   12.42
  -7   5  -1  179.04   11.56
  -7   5  -1  160.97    6.35
  -7   5  -1  169.61    5.55
  -7   5  -1  164.25    5.61
  -7   5  -1  170.75    7.17
  -7   5  -1  170.96    5.57
  -7   5  -1  144.60    5.49
  -7   5   0    6.56    1.09
  -7   5   0    6.87    0.85
  -7   5   0    5.57    0.68
  -7   5   0    6.82    0.89
  -7   5   0    5.60    0.67
  -7   5   0    6.55    0.82
  -7   5   0    5.46    0.85
  -7   5   0    5.20    1.33
  -7   5   1  310.06   11.29
  -7   5   1  301.63   10.38
  -7   5   1  316.43   17.66
  -7   5   1  311.13   16.27
  -7   5   1  290.42    9.72
  -7   5   1  320.88    9.84
  -7   5   1  291.69    9.49
  -7   5   1  310.61    9.82
  -7   5   1  317.31    9.88
  -7   5   1  337.88    9.86
  -7   5   2   59.43    3.47
  -7   5   2   48.24    2.96
  -7   5   2   45.89    2.83
  -7   5   2   54.44    2.61
  -7   5   2   66.60    6.79
  -7   5   2   51.47    6.94
  -7   5   2   49.26    2.36
  -7   5   2   52.89    2.51
  -7   5   2   51.76    2.47
  -7   5   2   58.77    2.59
  -7   5   3   68.06    3.74
  -7   5   3   66.04    3.52
  -7   5   3   68.31    3.63
  -7   5   3   69.71    3.14
  -7   5   3   70.03    6.98
  -7   5   3   65.30    2.85
  -7   5   3   67.54    2.99
  -7   5   3   76.44    3.14
  -7   5   3   76.55    3.16
  -7   5   4    0.85    0.83
  -7   5   4    1.21    0.88
  -7   5   4    1.11    0.76
  -7   5   4    1.38    0.54
  -7   5   4    1.09    0.66
  -7   5   4    0.75    0.65
  -7   5   4    2.46    0.93
  -7   5   4    1.85    0.70
  -7   5   5   55.06    2.66
  -7   5   5   45.92    2.90
  -7   5   5   51.94    2.95
  -7   5   5   44.66    2.13
  -7   5   5   51.85    2.41
  -7   5   5   43.78    2.51
  -7   5   5   55.12    2.57
  -7   5   6   10.48    1.29
  -7   5   6   10.39    1.05
  -7   5   6   13.64    1.22
  -7   5   6   13.81    1.56
  -7   5   6   13.38    1.20
  -7   5   6   10.41    1.28
  -7   5   6   11.18    1.41
  -7   5   7   11.14    1.32
  -7   5   7   10.44    1.35
  -7   5   7    7.79    1.20
  -7   5   7   10.97    1.29
  -7   5   7   10.96    1.38
  -7   5   7   10.88    1.06
  -7   5   7    9.99    1.05
  -7   5   7    8.09    0.90
  -7   5   8   29.94    2.12
  -7   5   8   41.92    2.37
  -7   5   8   37.90    2.31
  -7   5   8   34.71    1.82
  -7   5   8   39.88    1.94
  -7   5   8   32.42    1.66
  -7   5   9    4.78    0.93
  -7   5   9    3.70    0.60
  -7   5   9    3.89    0.65
  -7   5   9    3.16    0.52
  -7   5  10    9.93    0.71
  -7   5  11   11.03    0.68
  -7   6 -10   -0.04    0.60
  -7   6  -9    3.18    1.10
  -7   6  -8    1.04    0.91
  -7   6  -8    1.86    1.16
  -7   6  -8    2.04    0.67
  -7   6  -7    0.18    1.18
  -7   6  -7    0.08    0.96
  -7   6  -7   -0.23    0.75
  -7   6  -6   12.52    2.01
  -7   6  -6   11.26    1.90
  -7   6  -6   15.03    1.71
  -7   6  -5    8.64    1.54
  -7   6  -5    8.80    0.76
  -7   6  -5    7.13    1.66
  -7   6  -5    6.16    1.66
  -7   6  -5    8.92    1.07
  -7   6  -4   65.23    3.10
  -7   6  -4   59.81    4.04
  -7   6  -4   53.25    3.85
  -7   6  -3  177.22    5.71
  -7   6  -3  160.23    6.35
  -7   6  -3  177.96    5.61
  -7   6  -3  174.09    5.84
  -7   6  -3  187.29    7.58
  -7   6  -2   11.50    1.08
  -7   6  -2   12.57    1.01
  -7   6  -2   10.48    0.92
  -7   6  -2   11.24    1.26
  -7   6  -2   14.45    1.12
  -7   6  -2   12.40    0.95
  -7   6  -2   13.70    1.90
  -7   6  -2    9.20    1.78
  -7   6  -1    0.16    0.46
  -7   6  -1    0.39    0.53
  -7   6  -1    0.47    0.61
  -7   6  -1    0.14    0.66
  -7   6  -1    0.10    0.40
  -7   6  -1    0.43    0.95
  -7   6  -1    0.43    1.04
  -7   6   0   19.34    2.21
  -7   6   0   20.38    1.33
  -7   6   0   17.76    1.33
  -7   6   0   17.58    1.61
  -7   6   0   20.32    1.31
  -7   6   0   20.93    1.26
  -7   6   1    1.17    1.05
  -7   6   1    1.94    0.78
  -7   6   1    2.59    0.98
  -7   6   1    2.29    0.66
  -7   6   1    1.12    0.58
  -7   6   1    1.21    0.55
  -7   6   1    1.03    0.45
  -7   6   1    1.87    0.67
  -7   6   1    1.55    0.57
  -7   6   1    1.34    0.61
  -7   6   2  227.18    8.93
  -7   6   2  208.82    7.59
  -7   6   2  216.60    8.22
  -7   6   2  230.44    7.56
  -7   6   2  218.31    7.51
  -7   6   2  237.88    7.60
  -7   6   2  248.50    7.68
  -7   6   2  241.26    7.55
  -7   6   3  114.94    5.34
  -7   6   3  114.67    4.51
  -7   6   3  109.70    4.88
  -7   6   3  101.64    4.16
  -7   6   3  120.93    4.38
  -7   6   3  125.68    4.39
  -7   6   4    6.56    1.24
  -7   6   4    7.61    1.18
  -7   6   4    7.56    1.31
  -7   6   4    6.61    0.84
  -7   6   4    7.65    1.20
  -7   6   4    8.88    0.99
  -7   6   4    8.91    1.27
  -7   6   4    8.79    1.01
  -7   6   5    5.38    1.14
  -7   6   5    5.83    1.11
  -7   6   5    5.06    0.74
  -7   6   5    5.11    1.10
  -7   6   5    6.13    0.85
  -7   6   5    5.78    0.91
  -7   6   5    5.59    0.84
  -7   6   5    6.19    1.13
  -7   6   6  204.17    7.59
  -7   6   6  185.81    6.50
  -7   6   6  209.33    6.81
  -7   6   6  173.21    6.85
  -7   6   6  219.11    6.96
  -7   6   6  248.32    7.30
  -7   6   7   65.29    3.18
  -7   6   7   63.67    2.72
  -7   6   7   69.56    3.30
  -7   6   7   64.08    2.74
  -7   6   7   58.95    2.58
  -7   6   8    3.41    0.89
  -7   6   8    2.18    0.56
  -7   6   8    2.09    0.57
  -7   6   8    1.76    0.59
  -7   6   9    8.37    0.70
  -7   6   9    9.90    0.82
  -7   6   9    9.73    0.85
  -7   6  10   27.34    1.21
  -7   7  -9    2.50    0.85
  -7   7  -8   17.53    1.67
  -7   7  -8   16.65    1.23
  -7   7  -8   20.60    1.98
  -7   7  -7    4.67    1.18
  -7   7  -7    5.39    1.01
  -7   7  -7    6.56    1.41
  -7   7  -6   21.10    2.23
  -7   7  -6   25.64    2.01
  -7   7  -6   20.51    2.25
  -7   7  -5    0.96    1.09
  -7   7  -5    0.48    1.01
  -7   7  -5    1.07    0.95
  -7   7  -5    0.06    0.95
  -7   7  -4   35.34    1.99
  -7   7  -4   20.57    2.44
  -7   7  -3  233.15    8.98
  -7   7  -3  232.49    8.01
  -7   7  -3  243.99    7.68
  -7   7  -3  209.50    7.41
  -7   7  -3  245.50    7.31
  -7   7  -3  259.01    7.57
  -7   7  -3  282.89    9.52
  -7   7  -2  157.68    6.70
  -7   7  -2  152.61    5.78
  -7   7  -2  169.96    5.33
  -7   7  -2  168.68    6.99
  -7   7  -2  167.07    5.16
  -7   7  -2  168.01    5.47
  -7   7  -1   25.35    2.02
  -7   7  -1   37.26    2.20
  -7   7  -1   30.58    1.64
  -7   7  -1   39.54    1.95
  -7   7  -1   37.55    1.72
  -7   7  -1   40.12    1.88
  -7   7  -1   37.96    1.66
  -7   7  -1   20.50    2.35
  -7   7  -1   43.43    3.09
  -7   7   0  104.50    5.18
  -7   7   0   83.15    3.68
  -7   7   0  103.34    3.61
  -7   7   0  106.26    3.82
  -7   7   0   95.57    4.14
  -7   7   0   78.20    4.04
  -7   7   0   96.55    3.50
  -7   7   0  102.56    3.70
  -7   7   0   95.73    3.43
  -7   7   1   37.20    2.90
  -7   7   1   39.09    1.88
  -7   7   1   39.03    1.99
  -7   7   1   42.38    2.42
  -7   7   1   34.89    2.37
  -7   7   1   35.92    1.80
  -7   7   1   38.25    1.93
  -7   7   1   34.13    1.74
  -7   7   2  200.16    8.06
  -7   7   2  194.98    6.52
  -7   7   2  205.92    6.65
  -7   7   2  182.29    7.12
  -7   7   2  185.30    7.28
  -7   7   2  204.34    6.61
  -7   7   2  190.93    6.43
  -7   7   2  202.41    6.62
  -7   7   3   86.42    4.46
  -7   7   3   87.16    3.43
  -7   7   3   80.45    4.03
  -7   7   3   76.89    3.85
  -7   7   3   91.22    3.50
  -7   7   3   86.13    3.38
  -7   7   3   93.29    3.52
  -7   7   4    0.92    0.87
  -7   7   4    0.60    0.85
  -7   7   4    1.26    0.60
  -7   7   4    0.41    0.54
  -7   7   4    1.11    0.74
  -7   7   4    0.96    0.60
  -7   7   4    1.41    0.60
  -7   7   5   15.88    1.55
  -7   7   5   16.46    1.23
  -7   7   5   16.08    1.54
  -7   7   5   17.40    1.26
  -7   7   5   16.50    1.17
  -7   7   6    8.95    1.19
  -7   7   6   11.73    1.38
  -7   7   6   11.60    1.01
  -7   7   6   13.51    1.10
  -7   7   6   12.95    1.37
  -7   7   6   13.20    1.09
  -7   7   6   11.42    0.94
  -7   7   7   84.53    3.21
  -7   7   7   92.98    3.49
  -7   7   7   93.74    3.42
  -7   7   8   29.92    1.49
  -7   7   8   29.10    1.49
  -7   7   8   26.70    1.39
  -7   7   9    7.40    0.61
  -7   7  10    2.76    0.36
  -7   8  -8  156.83    5.86
  -7   8  -8  150.15    5.81
  -7   8  -8  165.20    5.28
  -7   8  -7  170.00    6.71
  -7   8  -7  174.15    6.84
  -7   8  -6   80.20    4.07
  -7   8  -6   86.40    3.76
  -7   8  -5   12.34    1.79
  -7   8  -5   16.00    1.69
  -7   8  -4   36.69    1.69
  -7   8  -4   38.07    2.62
  -7   8  -3    9.95    0.87
  -7   8  -3   10.07    0.82
  -7   8  -3   10.02    1.57
  -7   8  -2  115.01    5.43
  -7   8  -2   85.31    4.48
  -7   8  -2  137.29    4.82
  -7   8  -2  135.30    4.15
  -7   8  -2  143.60    4.58
  -7   8  -2  129.70    4.38
  -7   8  -2  144.62    4.41
  -7   8  -2  144.15    5.94
  -7   8  -2   78.67    5.10
  -7   8  -1   54.84    2.63
  -7   8  -1   68.93    3.73
  -7   8  -1   71.93    3.09
  -7   8  -1   54.01    3.04
  -7   8  -1   68.34    2.64
  -7   8  -1   69.21    2.51
  -7   8  -1   80.20    2.89
  -7   8  -1   77.48    2.73
  -7   8  -1   81.39    4.14
  -7   8  -1   35.84    3.11
  -7   8   0   17.05    1.83
  -7   8   0   14.26    1.21
  -7   8   0   13.42    1.26
  -7   8   0   11.59    1.42
  -7   8   0   18.50    1.24
  -7   8   0   14.76    0.99
  -7   8   0   14.94    1.02
  -7   8   0   13.39    0.89
  -7   8   0   17.64    1.14
  -7   8   0   19.56    2.07
  -7   8   1   52.32    3.32
  -7   8   1   47.28    2.42
  -7   8   1   49.09    2.91
  -7   8   1   47.08    2.75
  -7   8   1   51.83    2.61
  -7   8   1   56.28    2.34
  -7   8   1   48.62    2.08
  -7   8   1   54.99    2.25
  -7   8   1   42.22    1.92
  -7   8   1   43.53    1.92
  -7   8   2  102.87    4.82
  -7   8   2   94.03    4.17
  -7   8   2   86.85    3.89
  -7   8   2   87.72    4.14
  -7   8   2  104.28    3.63
  -7   8   2   94.67    3.42
  -7   8   2   84.80    3.28
  -7   8   2   96.34    3.48
  -7   8   2   89.28    3.30
  -7   8   3   28.15    1.90
  -7   8   3   32.05    1.68
  -7   8   3   28.61    2.12
  -7   8   3   26.24    1.87
  -7   8   3   30.90    1.54
  -7   8   3   31.09    1.62
  -7   8   3   25.84    2.30
  -7   8   4    5.41    1.15
  -7   8   4    7.26    0.80
  -7   8   4    5.22    0.90
  -7   8   4    7.03    0.81
  -7   8   4    7.32    0.82
  -7   8   4    6.80    0.76
  -7   8   5   18.24    1.16
  -7   8   5   17.34    1.17
  -7   8   5   17.05    1.13
  -7   8   5   18.19    1.19
  -7   8   6    6.41    1.04
  -7   8   6    7.44    0.73
  -7   8   6    7.88    0.78
  -7   8   6    7.24    0.76
  -7   8   7   13.60    0.93
  -7   8   7   12.21    0.82
  -7   8   8    4.91    0.53
  -7   8   8    3.72    0.41
  -7   8   9    0.16    0.24
  -7   9  -7   -0.04    0.51
  -7   9  -7    0.03    0.48
  -7   9  -6   18.20    1.70
  -7   9  -6   24.79    1.65
  -7   9  -5   51.26    3.08
  -7   9  -5   42.53    2.86
  -7   9  -4  168.68    5.07
  -7   9  -4  172.13    6.12
  -7   9  -4  156.01    6.01
  -7   9  -3    1.34    0.47
  -7   9  -3    1.32    0.43
  -7   9  -3    0.13    0.84
  -7   9  -3    0.79    0.89
  -7   9  -2   69.32    2.56
  -7   9  -2   74.38    2.52
  -7   9  -2   66.99    3.43
  -7   9  -1   29.57    1.66
  -7   9  -1   35.02    2.36
  -7   9  -1   24.69    1.89
  -7   9  -1   36.74    1.63
  -7   9  -1   41.31    1.65
  -7   9  -1   42.67    2.69
  -7   9   0    1.61    0.86
  -7   9   0    1.58    0.62
  -7   9   0    2.11    0.81
  -7   9   0    2.29    0.43
  -7   9   0    3.35    0.60
  -7   9   0    2.62    0.49
  -7   9   0    3.28    0.53
  -7   9   0    2.77    1.02
  -7   9   1    2.76    0.85
  -7   9   1    3.20    0.74
  -7   9   1    2.36    0.88
  -7   9   1    2.45    0.56
  -7   9   1    2.42    0.46
  -7   9   1    2.54    0.52
  -7   9   1    4.21    1.19
  -7   9   2   75.49    3.23
  -7   9   2   79.12    2.48
  -7   9   2   65.93    2.33
  -7   9   2   62.89    2.60
  -7   9   2   66.44    1.64
  -7   9   2   79.81    2.07
  -7   9   2   79.65    1.94
  -7   9   2   67.65    1.72
  -7   9   3    1.04    0.81
  -7   9   3    0.47    0.62
  -7   9   3    0.37    0.40
  -7   9   3    0.09    0.41
  -7   9   3    0.05    0.70
  -7   9   3    0.61    0.44
  -7   9   3    0.35    0.33
  -7   9   3    0.32    0.37
  -7   9   3    0.53    0.35
  -7   9   4    5.79    0.63
  -7   9   4    4.79    0.97
  -7   9   4    6.59    0.70
  -7   9   5    6.25    0.64
  -7   9   5    7.44    0.68
  -7   9   6   10.84    0.77
  -7   9   6   10.85    0.74
  -7   9   7   16.97    0.90
  -7   9   7   17.83    0.86
  -7   9   8   13.89    0.87
  -7  10  -6    0.54    0.48
  -7  10  -5   36.42    1.80
  -7  10  -5   18.43    1.56
  -7  10  -4    0.11    0.65
  -7  10  -4    0.04    0.52
  -7  10  -4   -0.18    0.59
  -7  10  -4    0.11    0.71
  -7  10  -3    1.11    0.35
  -7  10  -3    0.80    0.72
  -7  10  -3    0.89    0.62
  -7  10  -3    1.10    0.68
  -7  10  -2    2.86    0.44
  -7  10  -2    3.02    0.49
  -7  10  -2    2.27    0.81
  -7  10  -2    1.17    0.67
  -7  10  -1   24.61    1.25
  -7  10  -1   23.20    1.14
  -7  10  -1   20.99    1.58
  -7  10  -1   19.97    1.21
  -7  10  -1   26.37    1.11
  -7  10  -1   25.87    1.88
  -7  10   0    2.76    0.42
  -7  10   0    2.94    0.60
  -7  10   0    1.31    0.63
  -7  10   0    2.40    0.41
  -7  10   0    1.59    0.78
  -7  10   1    0.49    0.29
  -7  10   1    0.94    0.42
  -7  10   1    1.18    0.51
  -7  10   1    0.72    0.52
  -7  10   1    0.85    0.35
  -7  10   1    0.86    0.75
  -7  10   2   22.15    1.00
  -7  10   2   22.13    1.22
  -7  10   2   20.55    0.87
  -7  10   3   36.51    1.54
  -7  10   3   30.28    1.31
  -7  10   3   38.47    1.82
  -7  10   3   37.15    1.47
  -7  10   3   31.92    2.04
  -7  10   4    3.14    0.70
  -7  10   4    3.21    0.40
  -7  10   4    4.12    0.48
  -7  10   4    3.91    0.66
  -7  10   4    4.02    0.47
  -7  10   4    3.96    1.02
  -7  10   5    6.51    0.52
  -7  10   5    5.77    0.47
  -7  10   5    6.26    0.53
  -7  10   5    7.51    0.73
  -7  10   7   51.17    1.85
  -7  11  -5    0.53    0.33
  -7  11  -4    0.61    0.39
  -7  11  -3   10.56    0.86
  -7  11  -3   10.56    1.20
  -7  11  -3    8.29    0.85
  -7  11  -2   89.92    3.36
  -7  11  -2   90.15    3.61
  -7  11  -1   32.74    1.52
  -7  11  -1   28.78    1.29
  -7  11   0    3.36    0.40
  -7  11   0    3.33    0.47
  -7  11   0    2.99    0.67
  -7  11   0    4.19    1.07
  -7  11   1    0.70    0.30
  -7  11   1    0.54    0.37
  -7  11   1    0.94    0.76
  -7  11   1    1.14    0.53
  -7  11   2    1.78    0.44
  -7  11   2    1.68    0.54
  -7  11   2    1.98    0.77
  -7  11   3    0.75    0.53
  -7  11   3    0.86    0.26
  -7  11   3    1.13    0.37
  -7  11   4   10.83    0.70
  -6  -8  -1   41.07    1.62
  -6  -8   0   43.92    2.17
  -6  -8   1   24.23    1.22
  -6  -8   2   10.93    0.81
  -6  -8   3   60.69    2.19
  -6  -8   3   50.00    2.37
  -6  -8   4    5.37    0.56
  -6  -8   5    0.07    0.29
  -6  -7  -4    7.90    0.94
  -6  -7  -3    3.29    0.58
  -6  -7  -2    5.62    1.17
  -6  -7  -2    5.37    0.78
  -6  -7  -1    9.17    1.48
  -6  -7  -1    8.78    0.76
  -6  -7  -1    8.64    0.94
  -6  -7  -1    7.52    1.12
  -6  -7   0    0.99    0.62
  -6  -7   0    0.82    0.86
  -6  -7   0    0.84    0.94
  -6  -7   1    5.34    0.84
  -6  -7   1    5.14    1.25
  -6  -7   2   35.00    1.86
  -6  -7   2   29.39    2.27
  -6  -7   2   30.96    2.17
  -6  -7   3   13.57    1.45
  -6  -7   3   15.88    0.97
  -6  -7   3   16.50    1.62
  -6  -7   4   12.09    0.83
  -6  -7   4   14.70    1.15
  -6  -7   4   15.41    1.51
  -6  -7   5    0.33    0.33
  -6  -7   5   -0.08    0.76
  -6  -7   5    0.30    0.54
  -6  -7   6    0.25    0.64
  -6  -7   6    1.13    0.52
  -6  -7   7   12.50    0.87
  -6  -7   8    3.67    0.44
  -6  -6  -6    0.42    0.66
  -6  -6  -5   39.19    2.36
  -6  -6  -4   19.95    1.96
  -6  -6  -4   23.11    1.49
  -6  -6  -3    7.13    1.15
  -6  -6  -3    9.14    1.04
  -6  -6  -2   12.54    0.96
  -6  -6  -2   12.26    1.01
  -6  -6  -2   15.54    1.66
  -6  -6  -2   13.58    1.26
  -6  -6  -1    3.77    1.48
  -6  -6  -1    2.47    0.84
  -6  -6  -1    1.86    0.50
  -6  -6  -1    2.79    1.17
  -6  -6   0  125.96    5.85
  -6  -6   0  115.71    3.98
  -6  -6   0  113.34    4.30
  -6  -6   0  124.84    5.04
  -6  -6   1   77.35    4.54
  -6  -6   1   72.01    3.30
  -6  -6   1   74.99    3.02
  -6  -6   2   54.37    2.71
  -6  -6   2   52.63    3.53
  -6  -6   2   57.49    3.29
  -6  -6   2   51.25    2.32
  -6  -6   3  120.97    4.46
  -6  -6   3  132.89    4.78
  -6  -6   3  116.18    5.49
  -6  -6   3  120.53    4.24
  -6  -6   3  111.76    4.01
  -6  -6   3  130.47    5.40
  -6  -6   4   63.65    2.55
  -6  -6   4   69.84    2.70
  -6  -6   4   71.81    3.15
  -6  -6   4   68.41    2.88
  -6  -6   4   76.35    3.75
  -6  -6   5    4.97    0.66
  -6  -6   5    5.73    0.67
  -6  -6   5    5.51    0.95
  -6  -6   5    4.88    0.79
  -6  -6   5    5.24    1.27
  -6  -6   6    4.60    0.58
  -6  -6   6    4.43    0.63
  -6  -6   6    4.25    0.87
  -6  -6   6    3.36    0.62
  -6  -6   6    4.59    1.15
  -6  -6   7   23.13    1.09
  -6  -6   7   24.17    1.47
  -6  -6   8    6.80    0.77
  -6  -6   9    5.05    0.56
  -6  -6   9    6.20    0.54
  -6  -5  -7    2.02    0.95
  -6  -5  -6    0.88    0.81
  -6  -5  -5    0.07    0.97
  -6  -5  -5    0.59    0.56
  -6  -5  -5    0.36    0.62
  -6  -5  -4   -1.08    1.15
  -6  -5  -4   -0.04    0.62
  -6  -5  -4   -0.33    0.57
  -6  -5  -4    0.19    0.55
  -6  -5  -3    0.54    1.03
  -6  -5  -3    0.80    0.52
  -6  -5  -3    0.56    0.58
  -6  -5  -3    1.23    0.80
  -6  -5  -2   11.57    1.31
  -6  -5  -2   11.97    2.09
  -6  -5  -2   10.89    1.14
  -6  -5  -2   10.38    1.05
  -6  -5  -2   12.41    1.78
  -6  -5  -1    3.87    1.01
  -6  -5  -1    8.10    1.94
  -6  -5  -1    7.17    0.98
  -6  -5  -1    4.80    0.78
  -6  -5  -1    6.79    1.54
  -6  -5   0    2.62    0.96
  -6  -5   0    2.84    1.58
  -6  -5   0    2.01    0.60
  -6  -5   0    1.68    1.25
  -6  -5   1    0.55    0.57
  -6  -5   1    0.67    0.66
  -6  -5   1    1.07    1.38
  -6  -5   1    0.53    0.46
  -6  -5   1    0.58    0.84
  -6  -5   2   19.21    1.40
  -6  -5   2   16.90    1.19
  -6  -5   2   20.35    2.53
  -6  -5   2   19.84    1.67
  -6  -5   2   17.75    1.49
  -6  -5   2   23.27    2.24
  -6  -5   3   -0.18    0.60
  -6  -5   3    0.33    0.56
  -6  -5   3    0.54    1.17
  -6  -5   3    0.42    1.21
  -6  -5   3    0.14    0.67
  -6  -5   3    0.27    0.80
  -6  -5   4   29.89    1.80
  -6  -5   4   32.35    2.10
  -6  -5   4   23.98    2.36
  -6  -5   4   30.62    1.68
  -6  -5   4   30.95    1.59
  -6  -5   4   29.35    1.54
  -6  -5   4   31.11    2.51
  -6  -5   5  102.92    3.76
  -6  -5   5   92.78    3.61
  -6  -5   5  110.52    3.87
  -6  -5   5  109.05    3.77
  -6  -5   5  104.28    3.70
  -6  -5   5  112.20    4.44
  -6  -5   5  103.93    3.99
  -6  -5   5  113.33    3.79
  -6  -5   5  116.75    5.10
  -6  -5   6   95.33    3.59
  -6  -5   6  107.11    3.69
  -6  -5   6  109.90    3.76
  -6  -5   6   93.63    3.75
  -6  -5   6   99.31    4.19
  -6  -5   6  115.01    3.71
  -6  -5   6  105.89    3.58
  -6  -5   6  115.74    4.94
  -6  -5   7   67.64    2.70
  -6  -5   7   82.23    2.84
  -6  -5   7   81.86    2.84
  -6  -5   7   81.43    3.32
  -6  -5   7   82.55    2.80
  -6  -5   7   63.74    2.63
  -6  -5   7   70.70    3.63
  -6  -5   8   22.78    1.48
  -6  -5   8   19.27    1.13
  -6  -5   8   24.98    1.20
  -6  -5   8   22.82    1.21
  -6  -5   8   20.52    1.18
  -6  -5   8   25.46    1.20
  -6  -5   9   55.18    2.40
  -6  -5   9   66.82    2.31
  -6  -5   9   65.13    2.29
  -6  -5   9   68.99    2.26
  -6  -5   9   52.08    2.19
  -6  -5  10    4.91    0.49
  -6  -5  10    5.13    0.55
  -6  -5  11    0.26    0.30
  -6  -4  -8   11.63    1.66
  -6  -4  -8   16.59    1.95
  -6  -4  -7   10.40    1.78
  -6  -4  -7    9.69    1.06
  -6  -4  -6    4.25    0.85
  -6  -4  -6    3.77    1.22
  -6  -4  -6    3.65    0.84
  -6  -4  -5    9.05    1.15
  -6  -4  -5    9.35    1.68
  -6  -4  -5   11.19    1.27
  -6  -4  -4    4.13    1.55
  -6  -4  -4    2.91    0.92
  -6  -4  -4    3.51    0.84
  -6  -4  -4    2.78    1.22
  -6  -4  -3   73.08    3.37
  -6  -4  -3   70.88    3.22
  -6  -4  -3   80.30    4.12
  -6  -4  -2  138.97    6.87
  -6  -4  -2  112.27    4.69
  -6  -4  -2  125.97    4.98
  -6  -4  -2  120.21    4.72
  -6  -4  -2  146.41    5.96
  -6  -4  -1  114.80    6.08
  -6  -4  -1   79.23    3.46
  -6  -4  -1   97.54    3.96
  -6  -4  -1   97.69    4.11
  -6  -4  -1   93.07    3.79
  -6  -4  -1  113.48    5.05
  -6  -4   0  164.08    7.29
  -6  -4   0  133.86    4.96
  -6  -4   0   99.13    3.95
  -6  -4   0  135.92    4.76
  -6  -4   0  106.17    4.16
  -6  -4   0  128.78    4.52
  -6  -4   0  153.32    6.04
  -6  -4   1   40.91    2.36
  -6  -4   1   36.80    2.67
  -6  -4   1   30.83    1.63
  -6  -4   1   32.06    1.71
  -6  -4   1   37.05    2.00
  -6  -4   1   34.72    1.84
  -6  -4   1   35.39    3.39
  -6  -4   2   31.36    2.66
  -6  -4   2   28.25    1.65
  -6  -4   2   32.06    1.93
  -6  -4   2   33.80    2.16
  -6  -4   2   30.65    2.48
  -6  -4   2   33.46    1.89
  -6  -4   2   31.32    1.66
  -6  -4   2   28.44    1.74
  -6  -4   2   31.74    1.68
  -6  -4   2   30.12    1.70
  -6  -4   2   25.12    2.86
  -6  -4   3    5.61    1.54
  -6  -4   3    5.66    1.11
  -6  -4   3    5.29    0.95
  -6  -4   3    6.55    0.74
  -6  -4   3    3.68    0.77
  -6  -4   3    5.29    0.84
  -6  -4   3    5.13    0.80
  -6  -4   3    4.42    0.83
  -6  -4   3    4.63    0.66
  -6  -4   3    5.22    0.84
  -6  -4   3    5.58    1.56
  -6  -4   4   31.70    2.09
  -6  -4   4   28.04    1.75
  -6  -4   4   26.95    1.50
  -6  -4   4   28.70    1.63
  -6  -4   4   29.61    1.61
  -6  -4   4   29.25    1.62
  -6  -4   4   28.73    1.68
  -6  -4   4   24.83    2.49
  -6  -4   4   30.29    2.62
  -6  -4   5  188.35    6.20
  -6  -4   5  200.03    6.32
  -6  -4   5  200.45    6.29
  -6  -4   5  192.95    6.38
  -6  -4   5  203.76    6.31
  -6  -4   5  177.60    6.42
  -6  -4   5  191.10    6.91
  -6  -4   5  176.84    6.07
  -6  -4   5  219.86    7.92
  -6  -4   6   10.95    0.96
  -6  -4   6   12.08    0.91
  -6  -4   6   10.55    0.95
  -6  -4   6    8.25    1.20
  -6  -4   6   12.47    1.01
  -6  -4   6   15.17    1.88
  -6  -4   7   55.11    2.38
  -6  -4   7   65.05    2.38
  -6  -4   7   64.19    2.50
  -6  -4   7   51.22    2.76
  -6  -4   7   59.92    2.41
  -6  -4   7   61.71    3.44
  -6  -4   8   21.58    1.59
  -6  -4   8   28.63    1.41
  -6  -4   8   27.41    1.42
  -6  -4   8   24.25    1.38
  -6  -4   8   29.60    1.44
  -6  -4   9   40.62    1.75
  -6  -4   9   40.61    1.82
  -6  -4   9   43.65    1.82
  -6  -4   9   42.57    1.75
  -6  -4  10   18.29    0.99
  -6  -4  10   17.18    1.02
  -6  -4  10   20.30    1.09
  -6  -4  11   88.78    3.06
  -6  -4  11   95.48    3.00
  -6  -3  -9    4.72    1.17
  -6  -3  -8   12.09    1.18
  -6  -3  -8   11.57    1.83
  -6  -3  -7   35.13    2.08
  -6  -3  -7   36.75    2.16
  -6  -3  -7   39.15    3.29
  -6  -3  -6   16.56    1.53
  -6  -3  -6   17.05    2.06
  -6  -3  -6   15.53    1.93
  -6  -3  -5   68.23    4.19
  -6  -3  -5   63.81    3.88
  -6  -3  -5   58.68    3.06
  -6  -3  -5   61.07    3.10
  -6  -3  -4  105.18    4.81
  -6  -3  -4  145.16    6.74
  -6  -3  -4  129.77    5.99
  -6  -3  -4  122.90    4.81
  -6  -3  -4  128.37    5.10
  -6  -3  -4  159.59    6.06
  -6  -3  -3   17.85    1.60
  -6  -3  -3   21.33    2.21
  -6  -3  -3   21.16    1.53
  -6  -3  -3   16.42    1.47
  -6  -3  -3   21.22    1.69
  -6  -3  -3   21.90    2.30
  -6  -3  -2   30.32    1.99
  -6  -3  -2   30.12    1.82
  -6  -3  -2   31.59    2.03
  -6  -3  -2   28.51    2.01
  -6  -3  -1   63.45    6.65
  -6  -3  -1   68.36    3.29
  -6  -3  -1   70.45    3.52
  -6  -3  -1   70.42    3.53
  -6  -3  -1   66.27    3.14
  -6  -3  -1   67.68    2.97
  -6  -3  -1   69.27    3.16
  -6  -3  -1   73.11    4.08
  -6  -3   0   54.39    6.15
  -6  -3   0   69.54    3.34
  -6  -3   0   69.38    3.33
  -6  -3   0   64.71    3.08
  -6  -3   0   60.31    2.85
  -6  -3   0   54.71    2.57
  -6  -3   0   59.30    2.88
  -6  -3   0   58.90    2.77
  -6  -3   0   68.78    4.58
  -6  -3   0   53.96    3.53
  -6  -3   1  402.00   12.47
  -6  -3   1  437.19   13.17
  -6  -3   1  427.34   13.76
  -6  -3   1  391.73   12.45
  -6  -3   1  397.79   12.36
  -6  -3   1  411.25   12.80
  -6  -3   1  420.46   12.56
  -6  -3   1  403.76   12.65
  -6  -3   2   25.78    1.98
  -6  -3   2   26.70    2.00
  -6  -3   2   25.45    1.87
  -6  -3   2   26.73    1.72
  -6  -3   2   31.53    4.82
  -6  -3   2   29.37    1.75
  -6  -3   2   25.47    1.45
  -6  -3   2   29.09    1.59
  -6  -3   2   29.98    1.67
  -6  -3   2   30.05    1.65
  -6  -3   2   30.70    1.66
  -6  -3   3   44.33    3.42
  -6  -3   3   50.22    2.77
  -6  -3   3   46.37    2.69
  -6  -3   3   52.14    2.63
  -6  -3   3   45.41    2.29
  -6  -3   3   36.40    5.15
  -6  -3   3   46.74    2.28
  -6  -3   3   48.47    2.26
  -6  -3   3   47.16    2.18
  -6  -3   3   44.11    2.08
  -6  -3   3   44.51    2.03
  -6  -3   3   43.51    2.12
  -6  -3   4   96.14    5.23
  -6  -3   4   88.32    8.24
  -6  -3   4  122.30    4.78
  -6  -3   4  118.88    4.74
  -6  -3   4  118.41    4.52
  -6  -3   4  110.05    4.01
  -6  -3   4  117.01    4.14
  -6  -3   4  108.50    3.96
  -6  -3   4  103.40    3.80
  -6  -3   4   99.81    3.89
  -6  -3   4  100.59    3.81
  -6  -3   5  675.12   18.89
  -6  -3   5  669.31   18.99
  -6  -3   5  599.45   19.25
  -6  -3   5  610.80   19.37
  -6  -3   5  653.46   18.96
  -6  -3   5  625.35   18.81
  -6  -3   5  622.45   18.74
  -6  -3   6    1.06    0.58
  -6  -3   6    0.72    0.63
  -6  -3   6    1.03    0.78
  -6  -3   6    1.54    0.75
  -6  -3   6    1.50    0.58
  -6  -3   6    1.13    0.52
  -6  -3   6    0.70    0.52
  -6  -3   6    0.34    1.10
  -6  -3   7    2.04    0.60
  -6  -3   7    1.70    0.65
  -6  -3   7    1.23    0.76
  -6  -3   7    1.40    0.55
  -6  -3   7    3.06    1.17
  -6  -3   7    0.99    0.47
  -6  -3   7    1.71    0.67
  -6  -3   7    0.61    0.75
  -6  -3   8   16.26    1.08
  -6  -3   8   15.49    0.98
  -6  -3   8   11.14    1.28
  -6  -3   8   14.33    1.11
  -6  -3   8   14.22    1.05
  -6  -3   8   14.35    1.07
  -6  -3   8   14.76    1.08
  -6  -3   9  134.01    4.23
  -6  -3   9  131.23    4.36
  -6  -3   9  125.09    4.36
  -6  -3   9  134.24    4.38
  -6  -3   9  126.12    4.40
  -6  -3   9  123.70    4.33
  -6  -3  10   16.17    0.96
  -6  -3  10   14.36    0.97
  -6  -3  10   16.07    1.01
  -6  -3  11    0.61    0.42
  -6  -3  11    0.64    0.42
  -6  -3  12   13.32    0.73
  -6  -2 -10    2.41    0.93
  -6  -2  -9    1.84    1.23
  -6  -2  -9    2.00    0.94
  -6  -2  -9    1.66    1.08
  -6  -2  -8   47.92    2.50
  -6  -2  -8   41.60    2.26
  -6  -2  -8   51.36    3.18
  -6  -2  -8   40.63    3.40
  -6  -2  -7   64.81    3.18
  -6  -2  -7   68.36    3.27
  -6  -2  -7   70.31    4.57
  -6  -2  -6    5.21    1.03
  -6  -2  -6    4.96    1.02
  -6  -2  -6    4.81    1.43
  -6  -2  -6    4.11    1.32
  -6  -2  -5  163.44    6.11
  -6  -2  -5  171.08    7.36
  -6  -2  -5  160.64    7.50
  -6  -2  -5  155.69    6.24
  -6  -2  -4   12.92    1.32
  -6  -2  -4   12.27    1.17
  -6  -2  -4   12.85    1.39
  -6  -2  -4   12.69    1.39
  -6  -2  -4   13.19    1.80
  -6  -2  -4   14.93    2.19
  -6  -2  -3   34.39    2.42
  -6  -2  -3   42.44    2.55
  -6  -2  -3   41.97    2.58
  -6  -2  -3   34.94    2.20
  -6  -2  -3   30.82    4.62
  -6  -2  -3   32.43    5.39
  -6  -2  -3   40.11    2.21
  -6  -2  -3   35.29    2.09
  -6  -2  -3   37.07    2.30
  -6  -2  -3   36.49    2.85
  -6  -2  -2    1.78    0.93
  -6  -2  -2    1.94    0.96
  -6  -2  -2    1.89    0.74
  -6  -2  -2    1.43    0.77
  -6  -2  -2    1.64    2.21
  -6  -2  -2    0.52    1.71
  -6  -2  -2    1.63    0.75
  -6  -2  -2    2.15    0.70
  -6  -2  -2    2.21    0.80
  -6  -2  -2    1.07    0.76
  -6  -2  -2    1.84    1.05
  -6  -2  -2    0.77    1.28
  -6  -2  -1    8.59    1.30
  -6  -2  -1    9.92    1.33
  -6  -2  -1    9.38    1.16
  -6  -2  -1    9.38    1.17
  -6  -2  -1   15.69    3.48
  -6  -2  -1   10.96    1.19
  -6  -2  -1   11.82    1.10
  -6  -2  -1   10.40    1.18
  -6  -2  -1   11.48    1.17
  -6  -2  -1   15.87    2.33
  -6  -2  -1   12.45    1.72
  -6  -2   0  136.85    6.01
  -6  -2   0  125.65    5.13
  -6  -2   0  138.08    5.12
  -6  -2   0  153.25    9.98
  -6  -2   0  136.82    5.03
  -6  -2   0  143.83    4.90
  -6  -2   0  126.68    4.66
  -6  -2   0  145.83    5.04
  -6  -2   0  121.84    4.56
  -6  -2   1   71.34    3.86
  -6  -2   1   60.88    3.03
  -6  -2   1   72.88    3.12
  -6  -2   1   75.80    3.13
  -6  -2   1   66.44    2.72
  -6  -2   1   73.86    3.05
  -6  -2   1   73.40    2.91
  -6  -2   1   73.30    2.87
  -6  -2   1   65.25    3.11
  -6  -2   2    0.25    1.66
  -6  -2   2    1.04    0.67
  -6  -2   2    1.36    0.59
  -6  -2   2    1.34    0.66
  -6  -2   2    1.03    0.64
  -6  -2   2    0.95    0.60
  -6  -2   2    1.44    0.65
  -6  -2   2    0.81    0.50
  -6  -2   2    0.88    1.12
  -6  -2   3   25.57    4.11
  -6  -2   3   26.42    1.63
  -6  -2   3   24.43    1.50
  -6  -2   3   27.89    1.49
  -6  -2   3   25.11    1.72
  -6  -2   3   29.38    1.66
  -6  -2   3   27.36    1.58
  -6  -2   3   26.19    1.60
  -6  -2   3   29.19    1.57
  -6  -2   3   28.30    2.66
  -6  -2   4   12.12    1.79
  -6  -2   4   11.26    2.97
  -6  -2   4    9.35    1.28
  -6  -2   4   10.64    1.33
  -6  -2   4   11.28    1.20
  -6  -2   4   10.28    1.19
  -6  -2   4    9.41    1.22
  -6  -2   4   11.35    1.02
  -6  -2   4   11.09    1.04
  -6  -2   4   11.37    0.92
  -6  -2   4   10.40    1.04
  -6  -2   4   11.63    1.05
  -6  -2   4    8.98    0.96
  -6  -2   5  128.47    4.97
  -6  -2   5  132.61    5.01
  -6  -2   5  113.47    4.59
  -6  -2   5  102.70    4.50
  -6  -2   5  110.55    8.70
  -6  -2   5  124.53    4.32
  -6  -2   5  125.70    4.38
  -6  -2   5  115.81    4.26
  -6  -2   5  121.64    4.16
  -6  -2   5  114.59    4.27
  -6  -2   6  126.98    5.02
  -6  -2   6  125.45    5.00
  -6  -2   6  116.79    4.74
  -6  -2   6  116.27    4.74
  -6  -2   6  126.06    4.41
  -6  -2   6  124.17    4.36
  -6  -2   6  124.74    4.35
  -6  -2   6  115.71    8.87
  -6  -2   7   11.14    0.94
  -6  -2   7   11.40    1.28
  -6  -2   7   12.37    0.99
  -6  -2   7   13.64    1.08
  -6  -2   8   46.49    2.03
  -6  -2   8   43.56    2.44
  -6  -2   8   46.09    2.01
  -6  -2   8   50.30    2.63
  -6  -2   8   46.70    2.10
  -6  -2   9   87.67    3.27
  -6  -2   9   92.56    3.41
  -6  -2   9   94.22    3.90
  -6  -2   9   95.69    3.32
  -6  -2   9   98.27    3.43
  -6  -2  10   25.63    1.30
  -6  -2  10   24.01    1.32
  -6  -2  10   23.87    1.27
  -6  -2  10   22.21    1.15
  -6  -2  11    0.50    0.54
  -6  -2  11    0.50    0.47
  -6  -2  11    0.12    0.38
  -6  -2  11    0.35    0.36
  -6  -2  12    7.37    0.64
  -6  -1 -11    2.69    0.94
  -6  -1 -10    2.69    1.06
  -6  -1 -10    4.10    1.33
  -6  -1 -10    2.90    0.97
  -6  -1  -9   41.63    3.31
  -6  -1  -9   48.27    3.78
  -6  -1  -8  124.03    5.09
  -6  -1  -8  120.53    4.84
  -6  -1  -7  133.74    5.15
  -6  -1  -7  142.52    6.94
  -6  -1  -7  120.87    5.15
  -6  -1  -6    2.42    0.93
  -6  -1  -6    1.29    1.11
  -6  -1  -6    3.16    1.33
  -6  -1  -6    3.20    0.90
  -6  -1  -5    5.45    1.20
  -6  -1  -5    6.76    1.09
  -6  -1  -5    7.53    1.15
  -6  -1  -5    6.43    1.70
  -6  -1  -5    6.98    1.45
  -6  -1  -4   85.95    3.88
  -6  -1  -4   70.56    3.60
  -6  -1  -4   86.95    7.71
  -6  -1  -4   85.05    8.50
  -6  -1  -4   78.70    9.35
  -6  -1  -4   91.85    3.86
  -6  -1  -4   75.08    3.35
  -6  -1  -4  101.22    4.14
  -6  -1  -4   89.07    4.38
  -6  -1  -4  103.22    4.17
  -6  -1  -4  107.01    5.08
  -6  -1  -4  106.73    5.56
  -6  -1  -3    7.00    1.19
  -6  -1  -3    6.09    1.01
  -6  -1  -3    5.27    2.38
  -6  -1  -3    5.46    2.66
  -6  -1  -3    7.27    1.02
  -6  -1  -3    4.90    0.83
  -6  -1  -3    5.08    0.97
  -6  -1  -3    8.67    1.49
  -6  -1  -2   61.14    3.28
  -6  -1  -2   54.73    2.77
  -6  -1  -2   65.34    6.54
  -6  -1  -2   60.26    7.16
  -6  -1  -2   64.50    2.90
  -6  -1  -2   56.95    2.73
  -6  -1  -2   56.21    2.81
  -6  -1  -2   64.79    2.98
  -6  -1  -2   65.06    3.75
  -6  -1  -1   23.62    1.86
  -6  -1  -1   23.56    1.61
  -6  -1  -1   26.11    4.21
  -6  -1  -1   23.55    1.64
  -6  -1  -1   22.32    1.57
  -6  -1  -1   26.29    1.69
  -6  -1  -1   22.14    1.32
  -6  -1  -1   26.69    2.24
  -6  -1   0   76.56    3.96
  -6  -1   0   73.01    3.41
  -6  -1   0   64.75    3.04
  -6  -1   0   77.06    6.82
  -6  -1   0   71.64    3.09
  -6  -1   0   70.56    3.11
  -6  -1   0   68.95    2.82
  -6  -1   0   79.38    3.19
  -6  -1   0   70.97    2.76
  -6  -1   1    0.77    1.12
  -6  -1   1    0.45    0.71
  -6  -1   1    0.30    0.49
  -6  -1   1   -0.07    0.57
  -6  -1   1    0.10    0.58
  -6  -1   1    0.10    0.45
  -6  -1   1    0.16    0.58
  -6  -1   1    0.35    0.61
  -6  -1   1    0.47    0.50
  -6  -1   1    1.42    0.67
  -6  -1   1    0.27    0.62
  -6  -1   1   -0.23    1.71
  -6  -1   2    0.73    1.16
  -6  -1   2    1.26    0.56
  -6  -1   2    1.39    1.70
  -6  -1   2    0.99    0.60
  -6  -1   2    0.72    0.46
  -6  -1   2    1.25    0.68
  -6  -1   2    1.56    0.63
  -6  -1   2    1.02    0.52
  -6  -1   2    1.42    0.63
  -6  -1   2    1.17    0.64
  -6  -1   3   12.23    1.81
  -6  -1   3    9.53    0.99
  -6  -1   3    8.50    1.11
  -6  -1   3    9.35    1.06
  -6  -1   3   10.85    1.06
  -6  -1   3   11.37    1.04
  -6  -1   3    9.08    0.82
  -6  -1   3   10.65    0.95
  -6  -1   3    9.88    1.00
  -6  -1   3   10.44    2.81
  -6  -1   4  159.37    9.97
  -6  -1   4  138.55    5.57
  -6  -1   4  147.44    5.45
  -6  -1   4  141.60    5.40
  -6  -1   4  160.41    5.29
  -6  -1   4  161.32    6.03
  -6  -1   4  161.22    5.30
  -6  -1   4  141.99    4.96
  -6  -1   4  160.24    5.21
  -6  -1   4  154.36    5.24
  -6  -1   4  154.71    6.70
  -6  -1   5  189.39    6.58
  -6  -1   5  190.77    6.57
  -6  -1   5  212.68    7.10
  -6  -1   5  187.95    6.23
  -6  -1   5  173.81    5.88
  -6  -1   5  185.65    6.10
  -6  -1   5  184.91    6.18
  -6  -1   5  216.68   11.71
  -6  -1   6   35.19    2.14
  -6  -1   6   35.70    2.10
  -6  -1   6   38.88    1.76
  -6  -1   6   37.21    1.86
  -6  -1   6   31.72    4.53
  -6  -1   6   36.67    2.32
  -6  -1   6   36.20    1.88
  -6  -1   7   43.68    2.39
  -6  -1   7   41.59    2.40
  -6  -1   7   43.57    2.09
  -6  -1   7   45.76    2.05
  -6  -1   7   42.64    1.88
  -6  -1   8   10.84    1.30
  -6  -1   8   13.27    1.38
  -6  -1   8   13.51    1.08
  -6  -1   8   13.67    1.02
  -6  -1   9   -0.13    0.70
  -6  -1   9    0.79    0.56
  -6  -1   9    0.76    0.73
  -6  -1   9    0.20    0.45
  -6  -1  10   62.23    2.83
  -6  -1  10   59.63    2.33
  -6  -1  10   56.88    2.20
  -6  -1  11    0.32    0.41
  -6  -1  11    0.09    0.33
  -6  -1  12   54.41    1.96
  -6  -1  12   44.54    1.80
  -6  -1  13   48.20    1.73
  -6   0 -11    1.19    0.63
  -6   0 -11    1.35    1.07
  -6   0 -11    0.58    0.72
  -6   0 -10    3.00    1.03
  -6   0 -10    2.89    1.38
  -6   0 -10    2.97    1.13
  -6   0  -9    0.29    1.06
  -6   0  -9    2.28    1.08
  -6   0  -9    1.29    1.41
  -6   0  -9    1.21    0.56
  -6   0  -8   74.22    4.71
  -6   0  -8   67.02    3.14
  -6   0  -7   47.19    2.55
  -6   0  -7   48.91    3.78
  -6   0  -7   48.77    2.58
  -6   0  -7   44.33    2.66
  -6   0  -6   49.92    3.26
  -6   0  -6   46.58    2.75
  -6   0  -6   48.43    3.84
  -6   0  -6   50.47    2.69
  -6   0  -6   51.06    2.75
  -6   0  -5   18.00    1.94
  -6   0  -5   16.95    1.57
  -6   0  -5   16.31    4.21
  -6   0  -5   19.91    4.46
  -6   0  -5   19.52    1.63
  -6   0  -5   19.21    1.63
  -6   0  -5   23.57    2.57
  -6   0  -5   21.47    2.30
  -6   0  -4    1.49    0.87
  -6   0  -4    0.82    0.69
  -6   0  -4   -0.39    1.88
  -6   0  -4    0.72    1.80
  -6   0  -4    0.33    1.77
  -6   0  -4    0.51    0.68
  -6   0  -4    0.41    1.14
  -6   0  -4    0.77    0.97
  -6   0  -3  112.79    4.95
  -6   0  -3  106.80    4.33
  -6   0  -3   92.07    4.05
  -6   0  -3  128.33    8.83
  -6   0  -3  104.31    9.16
  -6   0  -3  104.03    3.91
  -6   0  -3  100.99    4.06
  -6   0  -3  110.59    4.31
  -6   0  -3  119.28    5.42
  -6   0  -2   12.70    1.19
  -6   0  -2   14.97    3.64
  -6   0  -2   16.12    3.48
  -6   0  -2   14.58    1.17
  -6   0  -2   14.15    1.24
  -6   0  -2   14.05    1.50
  -6   0  -2   18.18    1.90
  -6   0  -2   21.13    2.43
  -6   0  -1  233.22    7.99
  -6   0  -1  190.20    7.11
  -6   0  -1  211.06    7.22
  -6   0  -1  198.00    7.09
  -6   0  -1  235.83    7.29
  -6   0  -1  276.94    9.84
  -6   0  -1  220.95    8.38
  -6   0  -1  235.87    7.43
  -6   0  -1  222.65    7.22
  -6   0  -1  228.12   12.36
  -6   0  -1  203.85   12.78
  -6   0   0  507.52   17.10
  -6   0   0  553.04   16.77
  -6   0   0  534.89   16.06
  -6   0   0  543.23   16.12
  -6   0   0  557.28   16.06
  -6   0   0  567.96   16.11
  -6   0   0  581.24   16.25
  -6   0   0  495.29   15.67
  -6   0   0  499.40   15.63
  -6   0   0  515.83   15.92
  -6   0   1 1180.89   31.48
  -6   0   1 1016.55   29.33
  -6   0   1  965.37   28.79
  -6   0   1 1028.22   35.49
  -6   0   1 1036.38   28.80
  -6   0   1 1003.93   28.63
  -6   0   1  997.48   28.74
  -6   0   1 1085.71   28.88
  -6   0   1  880.01   28.36
  -6   0   1 1026.32   28.74
  -6   0   1  907.97   28.37
  -6   0   1  996.64   28.62
  -6   0   2  213.66    7.30
  -6   0   2  199.77    7.02
  -6   0   2  210.29   11.70
  -6   0   2  205.24    6.73
  -6   0   2  215.25    6.87
  -6   0   2  223.69    6.95
  -6   0   2  192.77    6.49
  -6   0   2  205.87    6.81
  -6   0   3  271.14    9.65
  -6   0   3  226.77    8.01
  -6   0   3  229.74    8.02
  -6   0   3  243.01    7.86
  -6   0   3  264.52   13.07
  -6   0   3  225.09    7.53
  -6   0   3  252.51    7.78
  -6   0   3  252.28    8.46
  -6   0   3  240.09    7.72
  -6   0   4   31.61    1.85
  -6   0   4   29.40    1.93
  -6   0   4   37.82    4.58
  -6   0   4   28.00    1.51
  -6   0   4   31.79    1.68
  -6   0   4   32.80    1.73
  -6   0   4   35.65    2.21
  -6   0   4   31.77    1.72
  -6   0   5  175.23    6.42
  -6   0   5  181.36    6.82
  -6   0   5  199.45    6.29
  -6   0   5  207.03    7.07
  -6   0   5  178.63    6.04
  -6   0   5  193.32    6.26
  -6   0   5  194.57    6.31
  -6   0   5  208.20   11.31
  -6   0   6  131.45    5.27
  -6   0   6  126.09    4.90
  -6   0   6  142.59    4.64
  -6   0   6  135.03    5.30
  -6   0   6  120.79    4.34
  -6   0   6  131.42    4.57
  -6   0   6  134.11    4.65
  -6   0   6  148.34    9.32
  -6   0   7   36.19    1.84
  -6   0   7   33.07    1.69
  -6   0   7   37.68    1.89
  -6   0   7   40.28    1.82
  -6   0   7   32.19    2.09
  -6   0   8    8.74    0.80
  -6   0   8   11.02    0.99
  -6   0   8   12.53    0.92
  -6   0   8   12.52    1.07
  -6   0   8   11.46    1.41
  -6   0   9   32.43    1.63
  -6   0   9   31.75    1.68
  -6   0   9   27.32    2.18
  -6   0  10  105.26    3.83
  -6   0  10  118.94    4.58
  -6   0  10  115.16    3.98
  -6   0  11    8.67    0.74
  -6   0  11    9.41    1.10
  -6   0  11    9.12    0.82
  -6   0  12    1.08    0.42
  -6   1 -11    5.33    1.40
  -6   1 -11    6.39    1.05
  -6   1 -11    4.26    0.94
  -6   1 -10   58.67    3.26
  -6   1 -10   52.36    3.86
  -6   1  -9  151.04    6.34
  -6   1  -9  171.20    5.51
  -6   1  -8    6.64    1.62
  -6   1  -8    5.26    0.86
  -6   1  -8    5.97    1.92
  -6   1  -8    7.79    1.61
  -6   1  -7    0.05    0.76
  -6   1  -7    0.54    1.07
  -6   1  -7    0.28    0.62
  -6   1  -7    0.52    0.65
  -6   1  -7   -0.36    0.79
  -6   1  -6    3.88    1.38
  -6   1  -6    2.20    0.87
  -6   1  -6    2.56    1.24
  -6   1  -6    3.49    0.89
  -6   1  -6    3.66    0.86
  -6   1  -6    2.17    2.33
  -6   1  -5   88.25    4.52
  -6   1  -5   78.89    3.89
  -6   1  -5   84.91    8.72
  -6   1  -5   93.18    3.92
  -6   1  -5   97.73    3.95
  -6   1  -4    8.67    1.36
  -6   1  -4    7.75    1.10
  -6   1  -4   13.26    3.12
  -6   1  -4   16.24    3.93
  -6   1  -4    9.67    0.98
  -6   1  -4   10.47    1.19
  -6   1  -4   14.86    1.90
  -6   1  -3   59.08    3.30
  -6   1  -3   53.30    2.71
  -6   1  -3   62.14    6.08
  -6   1  -3   49.61    6.28
  -6   1  -3   51.68    2.43
  -6   1  -3   54.55    2.68
  -6   1  -3   61.61    3.66
  -6   1  -2   17.73    1.70
  -6   1  -2   17.73    1.41
  -6   1  -2   19.54    1.27
  -6   1  -2   19.16    1.33
  -6   1  -2   21.55    2.07
  -6   1  -2   26.77    2.72
  -6   1  -2   21.95    1.51
  -6   1  -2   17.14    3.80
  -6   1  -2   25.89    4.05
  -6   1  -1   67.62    3.86
  -6   1  -1   82.97    4.73
  -6   1  -1   74.23    6.67
  -6   1  -1   67.90    6.79
  -6   1  -1   88.07    3.91
  -6   1  -1   79.02    3.19
  -6   1  -1   78.57    3.06
  -6   1  -1   78.20    3.14
  -6   1  -1   71.80    3.03
  -6   1  -1   79.12    3.10
  -6   1  -1   78.82    2.93
  -6   1   0  354.10   12.49
  -6   1   0  396.07   12.33
  -6   1   0  378.77   17.53
  -6   1   0  391.38   11.54
  -6   1   0  374.78   11.44
  -6   1   0  359.49   11.47
  -6   1   0  372.64   11.44
  -6   1   0  366.79   11.36
  -6   1   0  358.25   11.28
  -6   1   1    6.09    1.54
  -6   1   1    5.78    0.95
  -6   1   1    5.28    0.89
  -6   1   1    7.59    2.39
  -6   1   1    5.51    0.77
  -6   1   1    6.47    0.82
  -6   1   1    6.38    0.73
  -6   1   1    7.10    0.86
  -6   1   1    6.38    0.83
  -6   1   1    7.15    0.85
  -6   1   2    6.75    1.00
  -6   1   2    8.25    1.08
  -6   1   2    8.63    2.58
  -6   1   2    7.31    0.82
  -6   1   2    7.10    0.87
  -6   1   2    8.09    0.89
  -6   1   2    7.68    0.75
  -6   1   2    9.46    0.97
  -6   1   2    8.17    1.08
  -6   1   2    8.42    0.90
  -6   1   3  374.31   11.50
  -6   1   3  326.53   11.17
  -6   1   3  365.39   16.40
  -6   1   3  350.18   10.76
  -6   1   3  328.90   10.55
  -6   1   3  383.74   10.99
  -6   1   3  351.44   11.39
  -6   1   3  337.30   10.77
  -6   1   3  369.46   10.93
  -6   1   4  155.41    5.86
  -6   1   4  150.39    5.82
  -6   1   4  142.74    5.40
  -6   1   4  168.46    9.96
  -6   1   4  157.10    5.33
  -6   1   4  168.42    5.53
  -6   1   4  146.84    5.11
  -6   1   4  171.70    5.44
  -6   1   4  170.63    6.08
  -6   1   4  173.06    5.53
  -6   1   5    0.05    0.73
  -6   1   5    0.03    0.54
  -6   1   5    1.74    1.78
  -6   1   5    0.46    0.45
  -6   1   5    0.77    0.50
  -6   1   5    0.43    0.56
  -6   1   5    0.28    0.45
  -6   1   5    0.28    0.72
  -6   1   6   40.85    2.21
  -6   1   6   40.86    2.45
  -6   1   6   37.09    4.63
  -6   1   6   37.31    1.84
  -6   1   6   36.51    2.15
  -6   1   6   43.53    2.03
  -6   1   6   42.89    1.94
  -6   1   6   43.37    2.53
  -6   1   7   10.80    0.89
  -6   1   7    9.48    1.16
  -6   1   7   11.85    1.38
  -6   1   7   11.42    1.36
  -6   1   7   12.33    1.04
  -6   1   7   11.40    0.89
  -6   1   8    5.80    0.73
  -6   1   9    4.80    1.08
  -6   1   9    4.89    0.66
  -6   1   9    6.02    1.10
  -6   1  10   38.32    2.27
  -6   1  11   21.60    1.22
  -6   1  11   24.55    1.35
  -6   1  11   24.60    1.71
  -6   1  12   21.03    1.13
  -6   2 -12  232.82    8.25
  -6   2 -11   47.32    2.66
  -6   2 -11   42.62    3.20
  -6   2 -11   53.28    3.47
  -6   2 -10   19.84    2.01
  -6   2 -10   17.87    2.44
  -6   2  -9    3.35    1.58
  -6   2  -9    4.26    1.37
  -6   2  -8   25.30    1.50
  -6   2  -8   24.78    1.58
  -6   2  -7    5.30    1.17
  -6   2  -7    7.49    1.00
  -6   2  -7    7.35    0.93
  -6   2  -6  288.81   10.75
  -6   2  -6  294.06    9.81
  -6   2  -6  302.63    9.79
  -6   2  -5   11.98    1.54
  -6   2  -5    8.33    1.17
  -6   2  -5    5.94    2.91
  -6   2  -5    3.22    2.19
  -6   2  -5   10.65    1.13
  -6   2  -5    9.82    1.06
  -6   2  -5    8.74    1.65
  -6   2  -4  330.32   12.09
  -6   2  -4  399.45   19.88
  -6   2  -4  448.84   18.73
  -6   2  -4  390.86   12.04
  -6   2  -4  483.49   14.37
  -6   2  -3  433.63   14.19
  -6   2  -3  357.41   13.23
  -6   2  -3  424.77   12.97
  -6   2  -3  445.31   13.31
  -6   2  -3  524.58   15.40
  -6   2  -3  450.72   13.35
  -6   2  -3  545.43   20.77
  -6   2  -3  455.05   20.84
  -6   2  -2   32.70    4.82
  -6   2  -2   37.48    4.99
  -6   2  -2   29.17    2.20
  -6   2  -2   33.72    1.70
  -6   2  -2   34.28    1.69
  -6   2  -2   30.19    1.77
  -6   2  -2   33.29    1.85
  -6   2  -2   33.14    2.59
  -6   2  -2   32.63    2.54
  -6   2  -1   95.63    4.71
  -6   2  -1   99.93    4.71
  -6   2  -1  113.45    8.33
  -6   2  -1   98.28    7.98
  -6   2  -1   98.25    4.42
  -6   2  -1   98.47    3.58
  -6   2  -1  101.59    3.70
  -6   2  -1  102.20    3.88
  -6   2  -1   92.24    3.69
  -6   2  -1  103.85    3.67
  -6   2  -1  100.35    3.46
  -6   2   0  205.58    7.80
  -6   2   0  205.00    7.76
  -6   2   0  199.28   11.44
  -6   2   0  215.00    7.61
  -6   2   0  206.53    6.74
  -6   2   0  212.14    6.84
  -6   2   0  194.38    6.61
  -6   2   0  210.96    6.76
  -6   2   0  202.08    6.88
  -6   2   0  206.38    6.71
  -6   2   0  209.61    6.57
  -6   2   1   23.24    1.86
  -6   2   1   19.74    1.71
  -6   2   1   18.60    3.59
  -6   2   1   24.73    3.62
  -6   2   1   20.22    1.18
  -6   2   1   20.27    1.36
  -6   2   1   20.73    1.34
  -6   2   1   21.47    1.31
  -6   2   1   21.28    1.29
  -6   2   1   24.79    1.56
  -6   2   2    0.56    0.64
  -6   2   2    2.52    0.78
  -6   2   2    0.12    0.66
  -6   2   2   -0.23    1.73
  -6   2   2    1.24    0.57
  -6   2   2    0.43    0.48
  -6   2   2    1.27    0.58
  -6   2   2    0.95    0.65
  -6   2   2    1.50    0.60
  -6   2   3  357.81   11.55
  -6   2   3  310.09   11.10
  -6   2   3  351.38   16.30
  -6   2   3  340.05   10.75
  -6   2   3  334.46   10.62
  -6   2   3  341.66   11.25
  -6   2   3  377.37   10.96
  -6   2   3  375.50   10.90
  -6   2   4    1.24    0.80
  -6   2   4    0.76    0.62
  -6   2   4    0.90    1.77
  -6   2   4    0.59    0.47
  -6   2   4    1.40    0.56
  -6   2   4    1.42    0.64
  -6   2   4    1.49    0.80
  -6   2   4    0.85    0.75
  -6   2   5    0.41    0.72
  -6   2   5    0.11    0.60
  -6   2   5   -0.15    0.65
  -6   2   5    0.22    1.58
  -6   2   5    0.19    0.43
  -6   2   5    0.52    0.78
  -6   2   5    0.19    0.55
  -6   2   5    0.52    0.71
  -6   2   5    0.44    0.46
  -6   2   6    4.68    0.87
  -6   2   6    4.88    1.04
  -6   2   6    4.57    0.91
  -6   2   6    4.83    2.08
  -6   2   6    4.67    0.67
  -6   2   6    6.43    0.79
  -6   2   6    6.11    0.87
  -6   2   6    6.53    1.13
  -6   2   7   52.33    2.93
  -6   2   7   60.25    2.60
  -6   2   7   68.65    3.29
  -6   2   7   66.13    2.75
  -6   2   7   56.68    2.88
  -6   2   8    6.91    1.00
  -6   2   8   10.32    1.25
  -6   2   8    8.96    0.87
  -6   2   8   10.88    1.01
  -6   2   8   10.09    1.29
  -6   2   9    7.09    1.04
  -6   2   9    6.87    0.73
  -6   2   9    8.25    0.86
  -6   2   9    8.67    1.21
  -6   2  10    0.53    0.45
  -6   2  10    0.38    0.70
  -6   2  11    1.00    0.65
  -6   2  12    8.28    0.68
  -6   3 -12   41.85    2.60
  -6   3 -11    0.41    0.70
  -6   3 -10   43.77    3.62
  -6   3 -10   58.01    3.35
  -6   3  -9   35.72    3.49
  -6   3  -9   44.79    3.24
  -6   3  -8    5.93    0.78
  -6   3  -8    3.90    1.61
  -6   3  -7   16.55    1.68
  -6   3  -7   16.28    1.70
  -6   3  -7   15.75    1.23
  -6   3  -7   12.83    1.07
  -6   3  -7   16.59    2.32
  -6   3  -7   11.95    2.24
  -6   3  -6   20.41    4.79
  -6   3  -6   27.72    2.21
  -6   3  -6   28.81    1.76
  -6   3  -6   28.15    1.64
  -6   3  -6   24.56    2.98
  -6   3  -5   91.99    9.25
  -6   3  -5  110.57    8.15
  -6   3  -5  102.35    8.36
  -6   3  -5  103.57    4.01
  -6   3  -5  126.15    6.02
  -6   3  -5  104.01    4.82
  -6   3  -4  164.02   10.30
  -6   3  -4  168.49   10.80
  -6   3  -4  145.00   11.18
  -6   3  -4  147.70    6.21
  -6   3  -4  150.12    5.40
  -6   3  -4  181.37    7.49
  -6   3  -3    3.07    0.70
  -6   3  -3    0.96    1.01
  -6   3  -3    3.25    1.11
  -6   3  -3    1.58    0.66
  -6   3  -3    1.47    0.60
  -6   3  -3    2.37    2.14
  -6   3  -3    0.26    2.12
  -6   3  -3    1.14    1.68
  -6   3  -2    1.37    0.61
  -6   3  -2    0.50    0.51
  -6   3  -2    0.30    0.90
  -6   3  -2    0.08    0.91
  -6   3  -2    0.58    0.54
  -6   3  -2    1.09    0.47
  -6   3  -2    0.39    0.52
  -6   3  -2    1.17    0.46
  -6   3  -2    0.25    1.84
  -6   3  -2    1.60    1.89
  -6   3  -1  156.08   10.44
  -6   3  -1  136.66    9.52
  -6   3  -1  151.52    6.00
  -6   3  -1  155.02    5.46
  -6   3  -1  142.13    5.12
  -6   3  -1  154.16    5.03
  -6   3  -1  150.76    5.21
  -6   3  -1  155.10    5.29
  -6   3  -1  151.74    4.97
  -6   3  -1  134.58    5.11
  -6   3  -1  151.74    6.37
  -6   3  -1  145.14    6.34
  -6   3   0   11.31    1.53
  -6   3   0   12.54    1.55
  -6   3   0   14.23    1.46
  -6   3   0   14.34    2.97
  -6   3   0   14.73    1.07
  -6   3   0   13.93    1.13
  -6   3   0   13.78    1.10
  -6   3   0   12.07    1.01
  -6   3   0   13.80    1.13
  -6   3   0   12.35    0.90
  -6   3   1  180.72    6.98
  -6   3   1  167.88    6.66
  -6   3   1  172.95    5.93
  -6   3   1  170.99    6.00
  -6   3   1  173.46    5.84
  -6   3   1  176.73    5.96
  -6   3   1  181.51    6.12
  -6   3   1  187.00    6.08
  -6   3   1  181.08    6.07
  -6   3   2  124.46    5.32
  -6   3   2  138.07    5.41
  -6   3   2  113.61    4.92
  -6   3   2  145.82    9.66
  -6   3   2  129.62    4.43
  -6   3   2  126.23    4.56
  -6   3   2  128.52    4.80
  -6   3   2  131.62    4.71
  -6   3   3   -0.05    0.60
  -6   3   3    0.39    0.68
  -6   3   3    0.54    0.76
  -6   3   3    0.48    1.75
  -6   3   3    0.40    0.42
  -6   3   3    0.46    0.51
  -6   3   3    0.45    0.54
  -6   3   3    0.12    0.61
  -6   3   4    8.45    2.63
  -6   3   4   10.49    1.32
  -6   3   4    7.88    1.15
  -6   3   4    8.96    0.94
  -6   3   4    8.71    0.98
  -6   3   4    9.85    1.32
  -6   3   4    8.57    1.03
  -6   3   5  258.90   13.43
  -6   3   5  293.50   14.18
  -6   3   5  255.75    9.42
  -6   3   5  242.94    9.03
  -6   3   5  242.49    8.48
  -6   3   5  281.72    8.77
  -6   3   5  291.50    8.86
  -6   3   5  304.39    9.66
  -6   3   6  200.98   11.51
  -6   3   6  233.47   12.00
  -6   3   6  198.95    7.23
  -6   3   6  186.85    7.66
  -6   3   6  191.35    6.84
  -6   3   6  241.93    7.31
  -6   3   6  200.29    6.85
  -6   3   6  216.28    7.13
  -6   3   6  258.85    8.15
  -6   3   7  166.99    6.16
  -6   3   7  152.85    5.83
  -6   3   7  139.60    6.11
  -6   3   7  137.95    5.29
  -6   3   7  185.54    5.83
  -6   3   7  183.10    6.50
  -6   3   7  159.89    5.58
  -6   3   8   39.77    2.35
  -6   3   8   24.28    2.01
  -6   3   8   30.40    1.63
  -6   3   8   31.17    1.78
  -6   3   8   37.36    2.34
  -6   3   8   36.03    1.91
  -6   3   9    2.49    0.76
  -6   3   9    2.39    0.66
  -6   3   9    1.85    0.57
  -6   3   9    1.74    0.79
  -6   3   9    1.92    0.83
  -6   3  10    2.20    0.57
  -6   3  10    2.32    0.52
  -6   3  10    2.79    0.78
  -6   3  11   32.08    1.56
  -6   3  11   44.35    2.30
  -6   4 -12    9.90    1.34
  -6   4 -11   10.16    1.29
  -6   4 -10   16.55    1.87
  -6   4 -10   17.33    2.49
  -6   4  -9    5.14    1.59
  -6   4  -9    5.23    1.43
  -6   4  -8    1.15    0.84
  -6   4  -8    0.58    0.62
  -6   4  -8    0.73    1.26
  -6   4  -7   37.56    2.56
  -6   4  -7   32.22    1.69
  -6   4  -7   33.86    2.29
  -6   4  -7   37.04    3.20
  -6   4  -6  107.26    3.90
  -6   4  -6   69.93    8.53
  -6   4  -6  115.10    5.95
  -6   4  -6   80.47    5.43
  -6   4  -6  104.18    4.64
  -6   4  -5  121.96   10.91
  -6   4  -5  159.55   10.11
  -6   4  -5  118.94    9.30
  -6   4  -5  146.52    5.92
  -6   4  -5  143.05    5.02
  -6   4  -5  176.83    7.59
  -6   4  -4    8.49    2.65
  -6   4  -4    4.21    2.60
  -6   4  -4    3.62    2.33
  -6   4  -4    5.43    1.02
  -6   4  -4    4.43    0.75
  -6   4  -4    5.44    0.75
  -6   4  -4    6.05    1.68
  -6   4  -4    4.08    1.48
  -6   4  -3    2.97    2.27
  -6   4  -3    2.96    2.11
  -6   4  -3    3.83    2.65
  -6   4  -3    7.00    1.12
  -6   4  -3    5.96    0.80
  -6   4  -3    4.86    0.69
  -6   4  -3    3.69    0.74
  -6   4  -3    5.49    0.75
  -6   4  -3    4.71    1.38
  -6   4  -3    2.85    1.24
  -6   4  -2  432.96   18.45
  -6   4  -2  434.51   19.65
  -6   4  -2  317.77   17.08
  -6   4  -2  414.58   12.60
  -6   4  -2  345.81   11.33
  -6   4  -2  409.04   11.65
  -6   4  -2  336.89   11.58
  -6   4  -2  405.34   11.63
  -6   4  -2  350.84   13.52
  -6   4  -2  386.16   13.32
  -6   4  -1  423.95   14.29
  -6   4  -1  417.02   13.07
  -6   4  -1  448.84   19.21
  -6   4  -1  421.24   12.61
  -6   4  -1  411.49   12.31
  -6   4  -1  384.96   12.58
  -6   4  -1  406.01   12.28
  -6   4  -1  399.88   12.62
  -6   4  -1  444.69   12.67
  -6   4  -1  443.63   12.61
  -6   4   0   11.59    1.58
  -6   4   0    7.53    1.36
  -6   4   0    4.06    0.96
  -6   4   0    8.94    1.03
  -6   4   0    6.24    0.81
  -6   4   0    6.80    0.84
  -6   4   0    7.75    0.89
  -6   4   0    8.66    0.92
  -6   4   0    9.10    0.95
  -6   4   0   11.90    1.04
  -6   4   1  106.11    4.98
  -6   4   1  104.97    4.61
  -6   4   1  106.31    3.97
  -6   4   1  114.51    8.33
  -6   4   1   92.77    3.78
  -6   4   1  100.23    3.88
  -6   4   1  113.48    4.00
  -6   4   2   59.34    3.40
  -6   4   2   54.48    3.12
  -6   4   2   57.64    2.70
  -6   4   2   63.37    6.12
  -6   4   2   53.63    2.46
  -6   4   2   56.21    2.56
  -6   4   2   61.18    2.70
  -6   4   2   54.78    2.64
  -6   4   2   59.78    2.68
  -6   4   2   64.07    3.22
  -6   4   3    2.64    0.92
  -6   4   3    2.89    0.94
  -6   4   3    2.49    0.93
  -6   4   3    2.07    2.21
  -6   4   3    4.89    2.31
  -6   4   3    2.72    0.62
  -6   4   3    2.22    0.68
  -6   4   3    3.09    0.74
  -6   4   3    3.68    0.81
  -6   4   3    4.17    0.78
  -6   4   4    6.87    1.22
  -6   4   4    8.04    1.26
  -6   4   4    6.65    0.83
  -6   4   4    8.66    2.60
  -6   4   4   10.06    2.98
  -6   4   4    8.42    0.99
  -6   4   4    9.24    1.02
  -6   4   4    8.57    1.06
  -6   4   5   46.80    2.93
  -6   4   5   38.68    2.04
  -6   4   5   48.92    5.59
  -6   4   5   48.12    5.51
  -6   4   5   49.61    2.37
  -6   4   5   56.39    3.11
  -6   4   5   46.14    2.41
  -6   4   6   34.86    2.33
  -6   4   6   31.65    2.43
  -6   4   6   30.38    4.32
  -6   4   6   37.75    2.56
  -6   4   6   35.96    1.97
  -6   4   6   34.82    2.03
  -6   4   7    4.34    1.13
  -6   4   7    6.63    0.96
  -6   4   7    4.58    0.80
  -6   4   7    7.34    1.26
  -6   4   7    6.10    1.15
  -6   4   8  299.38   10.87
  -6   4   8  316.76   10.07
  -6   4   8  343.07   11.02
  -6   4   8  285.13    9.79
  -6   4   8  360.83   10.78
  -6   4   9   52.00    3.07
  -6   4   9   55.68    2.62
  -6   4   9   60.39    3.19
  -6   4   9   60.74    2.73
  -6   4   9   70.45    3.09
  -6   4   9   70.97    3.22
  -6   4  10    2.45    0.71
  -6   4  10    3.57    0.66
  -6   4  10    3.34    0.82
  -6   4  10    2.91    0.59
  -6   4  11   22.60    1.68
  -6   4  11   21.38    1.22
  -6   5 -11   21.72    1.73
  -6   5 -11   33.20    2.68
  -6   5 -10    5.00    1.69
  -6   5 -10    4.26    1.13
  -6   5  -9   95.78    5.06
  -6   5  -9  104.05    6.08
  -6   5  -8   38.17    2.44
  -6   5  -8   34.72    3.72
  -6   5  -7  191.93    7.33
  -6   5  -7  172.16    6.68
  -6   5  -7  199.29    8.62
  -6   5  -6   17.04    1.98
  -6   5  -6   16.62    1.13
  -6   5  -6   16.45    1.57
  -6   5  -5    2.12    0.75
  -6   5  -5    0.44    1.19
  -6   5  -5    1.40    1.12
  -6   5  -5    1.52    1.94
  -6   5  -5    0.71    2.19
  -6   5  -5    1.71    1.66
  -6   5  -4   15.61    4.01
  -6   5  -4   31.46    4.71
  -6   5  -4   17.42    4.12
  -6   5  -4   30.22    2.04
  -6   5  -4   26.09    1.57
  -6   5  -4   23.67    1.62
  -6   5  -4   28.09    1.55
  -6   5  -4   27.57    1.45
  -6   5  -4   27.92    1.64
  -6   5  -4   24.23    2.77
  -6   5  -3   19.35    3.90
  -6   5  -3   21.69    1.76
  -6   5  -3   17.85    1.28
  -6   5  -3   18.61    1.40
  -6   5  -3   22.44    1.36
  -6   5  -3   22.05    1.29
  -6   5  -3   20.64    1.40
  -6   5  -3   16.96    2.13
  -6   5  -2    5.05    2.43
  -6   5  -2    0.44    0.71
  -6   5  -2    0.88    0.71
  -6   5  -2    1.36    0.51
  -6   5  -2    2.38    0.62
  -6   5  -2    1.65    0.63
  -6   5  -2    2.14    0.57
  -6   5  -2    2.26    0.66
  -6   5  -2    3.66    1.30
  -6   5  -1  461.49   15.47
  -6   5  -1  465.96   14.39
  -6   5  -1  422.29   14.06
  -6   5  -1  504.26   20.92
  -6   5  -1  395.40   13.28
  -6   5  -1  435.22   13.59
  -6   5  -1  476.23   13.54
  -6   5  -1  458.33   13.52
  -6   5  -1  460.82   13.44
  -6   5   0   83.47    4.54
  -6   5   0   80.45    4.00
  -6   5   0   82.97    3.83
  -6   5   0   78.16    3.35
  -6   5   0   81.87    3.35
  -6   5   0   84.50    3.31
  -6   5   0   75.33    3.27
  -6   5   0   91.13    3.42
  -6   5   0   89.10    3.31
  -6   5   1   55.62    3.52
  -6   5   1   50.92    2.90
  -6   5   1   52.75    2.61
  -6   5   1   55.62    6.16
  -6   5   1   50.01    2.44
  -6   5   1   52.74    2.49
  -6   5   1   56.01    2.56
  -6   5   1   54.70    2.47
  -6   5   1   61.78    3.05
  -6   5   2  316.98   11.46
  -6   5   2  316.54   10.79
  -6   5   2  314.16   10.22
  -6   5   2  324.06   16.04
  -6   5   2  284.63    9.92
  -6   5   2  322.37   10.07
  -6   5   2  341.83   10.84
  -6   5   2  326.09   10.10
  -6   5   2  323.62   10.23
  -6   5   3  334.06   11.84
  -6   5   3  317.17   11.36
  -6   5   3  336.35   10.74
  -6   5   3  353.25   16.88
  -6   5   3  302.07   10.36
  -6   5   3  315.99   10.49
  -6   5   3  354.18   10.72
  -6   5   3  347.31   10.65
  -6   5   3  367.53   11.44
  -6   5   4   32.54    4.73
  -6   5   4   27.05    1.91
  -6   5   4   17.29    1.84
  -6   5   4   18.51    1.41
  -6   5   4   23.85    2.18
  -6   5   4   27.01    1.76
  -6   5   4   28.31    2.15
  -6   5   4   27.39    1.74
  -6   5   5  100.11    4.07
  -6   5   5   91.54    4.55
  -6   5   5   80.21    3.54
  -6   5   5   93.16    8.01
  -6   5   5   87.58    7.68
  -6   5   5   92.90    3.86
  -6   5   5  103.59    3.96
  -6   5   6   33.49    1.91
  -6   5   6   41.72    2.38
  -6   5   6   40.27    2.20
  -6   5   6   37.87    2.18
  -6   5   6   42.78    2.77
  -6   5   6   34.11    2.61
  -6   5   7  166.80    6.66
  -6   5   7  170.54    6.57
  -6   5   7  164.18    5.72
  -6   5   7  160.05    5.77
  -6   5   8  226.71    9.09
  -6   5   8  249.05    8.39
  -6   5   8  235.37    8.22
  -6   5   9    0.64    0.75
  -6   5   9    0.54    0.75
  -6   5   9    1.79    0.65
  -6   5   9    1.31    0.79
  -6   5   9    2.03    0.58
  -6   5   9    1.46    0.88
  -6   5  10    1.48    0.75
  -6   5  10    1.19    0.69
  -6   5  10    0.98    0.50
  -6   5  10    0.94    0.55
  -6   5  11   21.18    1.17
  -6   5  11   23.77    1.26
  -6   6 -11    9.03    1.05
  -6   6 -11   12.22    1.62
  -6   6 -10   21.91    1.95
  -6   6 -10   25.22    2.60
  -6   6  -9   52.75    3.31
  -6   6  -9   43.29    2.33
  -6   6  -8    2.90    1.59
  -6   6  -8    0.05    0.79
  -6   6  -7   71.48    4.53
  -6   6  -7   70.72    3.82
  -6   6  -7   70.07    5.08
  -6   6  -6    0.80    1.06
  -6   6  -6    0.59    0.55
  -6   6  -6    1.28    1.07
  -6   6  -6   -0.11    1.24
  -6   6  -6    3.07    1.72
  -6   6  -5   80.68    4.41
  -6   6  -5   68.76    5.06
  -6   6  -5   70.82    3.15
  -6   6  -5   78.64    3.55
  -6   6  -4    7.69    1.06
  -6   6  -4    8.24    2.86
  -6   6  -4    7.17    0.87
  -6   6  -4    7.67    0.79
  -6   6  -4    7.84    0.88
  -6   6  -4    6.36    1.82
  -6   6  -3   97.06    5.93
  -6   6  -3  111.01    4.37
  -6   6  -3  130.31    4.59
  -6   6  -3  138.94    4.33
  -6   6  -3  127.63    4.99
  -6   6  -3   95.14    4.57
  -6   6  -3  129.76    4.47
  -6   6  -3  132.73    9.88
  -6   6  -2  582.00   24.36
  -6   6  -2  444.49   16.82
  -6   6  -2  609.92   17.34
  -6   6  -2  471.76   16.32
  -6   6  -2  585.49   16.37
  -6   6  -2  575.81   16.63
  -6   6  -2  567.42   16.27
  -6   6  -2  594.69   16.52
  -6   6  -2  549.26   18.46
  -6   6  -1  323.09   11.58
  -6   6  -1  378.24   17.46
  -6   6  -1  253.68    9.38
  -6   6  -1  324.31    9.74
  -6   6  -1  318.47    9.52
  -6   6  -1  304.15   10.25
  -6   6  -1  260.12   10.10
  -6   6  -1  282.54    9.43
  -6   6  -1  324.50    9.64
  -6   6  -1  316.13    9.41
  -6   6  -1  338.97    9.67
  -6   6   0   82.58    4.05
  -6   6   0   89.21    4.11
  -6   6   0   76.15    3.30
  -6   6   0   92.15    3.62
  -6   6   0   93.23    4.96
  -6   6   0   94.01    3.43
  -6   6   0  101.50    3.60
  -6   6   1    0.99    0.70
  -6   6   1    1.32    0.87
  -6   6   1    0.34    0.84
  -6   6   1    0.83    1.92
  -6   6   1    0.63    0.56
  -6   6   1    0.47    0.65
  -6   6   1    0.88    0.59
  -6   6   1    0.40    0.54
  -6   6   1    0.61    1.05
  -6   6   2    2.14    1.13
  -6   6   2    2.27    0.99
  -6   6   2    2.35    0.89
  -6   6   2    2.95    1.01
  -6   6   2    3.85    2.21
  -6   6   2    3.23    0.75
  -6   6   2    3.56    0.79
  -6   6   2    3.50    0.81
  -6   6   2    2.53    0.71
  -6   6   2    3.35    0.94
  -6   6   2    3.91    0.77
  -6   6   3   30.63    2.71
  -6   6   3   32.56    2.40
  -6   6   3   32.79    2.13
  -6   6   3   32.96    4.94
  -6   6   3   28.44    1.78
  -6   6   3   27.60    1.62
  -6   6   3   35.80    2.02
  -6   6   3   30.82    1.85
  -6   6   3   33.72    2.29
  -6   6   4  122.51    4.46
  -6   6   4  118.84    4.94
  -6   6   4  104.93    4.02
  -6   6   4  122.59    4.59
  -6   6   4   97.17    8.50
  -6   6   4  101.82    4.12
  -6   6   4   94.37    3.82
  -6   6   4  104.64    4.13
  -6   6   4  104.14    5.15
  -6   6   5   80.56    4.49
  -6   6   5   87.74    4.58
  -6   6   5  106.58    4.68
  -6   6   5  116.30    4.41
  -6   6   5  107.11    3.94
  -6   6   5   88.93    7.97
  -6   6   5   92.09    3.85
  -6   6   5   88.67    3.78
  -6   6   5  108.58    4.16
  -6   6   5   97.70    4.02
  -6   6   5  103.68    4.67
  -6   6   6    1.19    0.71
  -6   6   6    1.26    0.94
  -6   6   6    1.42    0.82
  -6   6   6    0.61    0.55
  -6   6   6    1.41    0.72
  -6   6   6    1.10    0.67
  -6   6   6    0.10    0.57
  -6   6   7  148.97    6.20
  -6   6   7  138.89    5.18
  -6   6   7  132.65    5.03
  -6   6   7  154.29    6.15
  -6   6   7  159.11    5.49
  -6   6   7  148.48    6.07
  -6   6   7  147.50    5.43
  -6   6   8   57.20    2.60
  -6   6   8   67.65    3.35
  -6   6   8   56.36    3.32
  -6   6   8   65.11    3.41
  -6   6   8   61.61    2.81
  -6   6   8   63.76    2.88
  -6   6   9    1.98    0.79
  -6   6   9    1.40    0.80
  -6   6   9    3.02    0.69
  -6   6   9    2.61    0.83
  -6   6   9    2.66    0.62
  -6   6   9    3.33    0.54
  -6   6  10   15.60    1.10
  -6   6  10   19.70    1.49
  -6   6  11   20.40    1.00
  -6   7 -11  206.53    7.56
  -6   7 -10  109.54    4.93
  -6   7 -10   76.53    3.76
  -6   7  -9   44.81    3.42
  -6   7  -9   42.65    2.78
  -6   7  -9   35.98    2.03
  -6   7  -8    8.63    1.91
  -6   7  -8    6.04    1.12
  -6   7  -7    7.28    1.72
  -6   7  -7    8.77    1.43
  -6   7  -6    9.30    2.10
  -6   7  -6   12.28    1.68
  -6   7  -6   12.88    1.79
  -6   7  -6   13.95    1.12
  -6   7  -5    3.96    1.41
  -6   7  -5    2.32    0.64
  -6   7  -5    2.73    0.66
  -6   7  -5    2.27    1.10
  -6   7  -5    3.13    1.54
  -6   7  -4  134.08    5.05
  -6   7  -4  127.43    4.69
  -6   7  -4  123.81    4.65
  -6   7  -4  135.00    4.54
  -6   7  -4  140.91    6.23
  -6   7  -3   13.53    1.92
  -6   7  -3   12.52    1.09
  -6   7  -3   12.59    0.90
  -6   7  -3   11.58    1.00
  -6   7  -3   13.58    1.29
  -6   7  -3   10.33    1.31
  -6   7  -2  177.09    6.33
  -6   7  -2  140.44    6.18
  -6   7  -2  140.62    5.77
  -6   7  -2  164.64   11.67
  -6   7  -2  174.75    5.52
  -6   7  -2  160.42    5.73
  -6   7  -2  180.73    5.89
  -6   7  -2  183.94    5.74
  -6   7  -2  190.13    7.65
  -6   7  -1   88.48    4.65
  -6   7  -1   72.85    3.40
  -6   7  -1   61.95    3.48
  -6   7  -1   64.84    3.15
  -6   7  -1   68.67    2.93
  -6   7  -1   75.31    3.09
  -6   7  -1   74.11    2.83
  -6   7  -1   65.91    2.63
  -6   7  -1   71.26    2.88
  -6   7  -1   78.16    2.99
  -6   7  -1   67.38    2.68
  -6   7  -1   67.19    7.22
  -6   7   0    0.81    1.06
  -6   7   0    0.83    0.92
  -6   7   0    1.15    0.67
  -6   7   0    0.78    0.56
  -6   7   0    1.32    0.59
  -6   7   0    0.93    0.48
  -6   7   0    1.35    0.53
  -6   7   1   15.74    2.23
  -6   7   1   18.08    1.62
  -6   7   1   16.19    1.79
  -6   7   1   19.01    1.41
  -6   7   1   15.02    3.83
  -6   7   1   18.92    1.37
  -6   7   1   19.03    1.31
  -6   7   1   18.56    1.52
  -6   7   1   18.63    1.24
  -6   7   2    0.49    0.92
  -6   7   2    0.66    0.68
  -6   7   2    0.29    1.82
  -6   7   2    0.95    0.58
  -6   7   2    0.81    0.54
  -6   7   2    1.05    0.58
  -6   7   2    1.71    0.68
  -6   7   2    1.19    0.69
  -6   7   2    1.34    0.60
  -6   7   3   40.80    2.65
  -6   7   3   38.87    2.52
  -6   7   3   45.08    2.61
  -6   7   3   38.23    5.52
  -6   7   3   41.71    2.26
  -6   7   3   41.34    2.09
  -6   7   3   43.98    2.59
  -6   7   3   51.72    2.47
  -6   7   3   45.33    2.25
  -6   7   4    4.90    1.03
  -6   7   4    4.66    1.21
  -6   7   4    2.48    1.95
  -6   7   4    4.63    0.81
  -6   7   4    4.78    0.74
  -6   7   4    4.78    0.82
  -6   7   4    5.82    0.94
  -6   7   4    3.97    0.82
  -6   7   4    4.92    1.07
  -6   7   5    2.56    1.11
  -6   7   5    1.87    0.66
  -6   7   5    1.07    0.93
  -6   7   5    1.58    0.56
  -6   7   5    2.82    0.67
  -6   7   5    1.27    0.82
  -6   7   5    2.09    0.76
  -6   7   6    1.72    0.86
  -6   7   6    0.45    0.84
  -6   7   6    0.31    0.70
  -6   7   6    0.68    0.55
  -6   7   6    0.10    0.42
  -6   7   6    0.75    0.77
  -6   7   6    0.37    0.70
  -6   7   6    0.37    0.58
  -6   7   6   -0.03    0.56
  -6   7   7    7.48    1.28
  -6   7   7    6.73    1.15
  -6   7   7    8.19    1.24
  -6   7   7    6.89    0.82
  -6   7   7    7.84    0.95
  -6   7   7    7.99    0.97
  -6   7   7    6.34    1.12
  -6   7   7    7.14    0.86
  -6   7   8   14.77    1.52
  -6   7   8   16.59    1.55
  -6   7   8   13.92    1.17
  -6   7   8   14.98    1.19
  -6   7   8   13.43    1.06
  -6   7   9   49.02    2.49
  -6   7   9   45.60    2.10
  -6   7   9   46.94    2.07
  -6   7   9   42.56    1.89
  -6   7  10    0.14    0.39
  -6   7  11    9.43    0.59
  -6   8 -10    1.15    0.59
  -6   8 -10    1.14    0.86
  -6   8  -9   11.40    1.69
  -6   8  -9    8.16    1.26
  -6   8  -9   11.13    1.03
  -6   8  -8   37.66    3.07
  -6   8  -8   37.67    2.26
  -6   8  -7    0.48    1.12
  -6   8  -7    1.59    1.01
  -6   8  -7   -0.41    1.05
  -6   8  -6   63.02    2.66
  -6   8  -6   56.88    4.04
  -6   8  -6   60.35    3.52
  -6   8  -6   69.22    3.55
  -6   8  -5  131.75    4.70
  -6   8  -5  151.68    6.07
  -6   8  -4   76.30    4.32
  -6   8  -4   79.54    3.27
  -6   8  -4   82.31    3.26
  -6   8  -4   89.23    3.11
  -6   8  -4   89.07    4.50
  -6   8  -3    1.62    0.65
  -6   8  -3    0.90    1.15
  -6   8  -3    1.63    0.57
  -6   8  -3    0.90    0.79
  -6   8  -3    1.49    0.57
  -6   8  -3    2.11    0.60
  -6   8  -3    1.36    0.51
  -6   8  -3    2.00    1.17
  -6   8  -2  116.21    4.04
  -6   8  -2  127.62    4.48
  -6   8  -2  124.86    4.72
  -6   8  -2  105.49    4.94
  -6   8  -2  136.53    4.35
  -6   8  -2  124.07    5.67
  -6   8  -2  110.60    4.57
  -6   8  -1   50.96    3.28
  -6   8  -1   45.81    2.56
  -6   8  -1   41.45    2.78
  -6   8  -1   47.55    2.53
  -6   8  -1   49.11    2.07
  -6   8  -1   54.20    2.26
  -6   8  -1   60.14    3.71
  -6   8   0    3.68    1.31
  -6   8   0    4.50    1.26
  -6   8   0    4.33    0.84
  -6   8   0    3.22    1.14
  -6   8   0    4.40    0.77
  -6   8   0    4.37    0.70
  -6   8   0    4.12    0.65
  -6   8   1    2.84    1.30
  -6   8   1    2.21    0.72
  -6   8   1    1.38    1.00
  -6   8   1    2.34    0.64
  -6   8   1    1.97    1.01
  -6   8   1    2.88    0.66
  -6   8   1    2.09    0.52
  -6   8   1    2.11    0.59
  -6   8   1    1.82    0.63
  -6   8   2   21.61    1.77
  -6   8   2   20.16    2.01
  -6   8   2   25.33    1.59
  -6   8   2   21.00    1.91
  -6   8   2   24.28    1.49
  -6   8   2   24.39    1.48
  -6   8   2   22.86    1.43
  -6   8   2   20.48    1.61
  -6   8   2   24.20    1.40
  -6   8   3    5.80    1.03
  -6   8   3    6.86    0.91
  -6   8   3    5.56    0.80
  -6   8   3    4.23    0.90
  -6   8   3    5.83    0.81
  -6   8   4    0.42    0.91
  -6   8   4    0.76    0.63
  -6   8   4    0.49    0.63
  -6   8   4    0.55    0.55
  -6   8   4    0.46    0.60
  -6   8   4    0.65    0.50
  -6   8   4    1.14    0.58
  -6   8   4    1.06    0.67
  -6   8   4    0.34    0.54
  -6   8   4    0.92    0.60
  -6   8   5    1.62    0.71
  -6   8   5    1.60    0.76
  -6   8   5    2.26    1.02
  -6   8   5    1.89    0.63
  -6   8   5    1.54    0.72
  -6   8   5    3.17    0.69
  -6   8   5    2.25    0.58
  -6   8   5    2.21    0.63
  -6   8   5    1.73    0.78
  -6   8   5    2.23    0.67
  -6   8   6   26.35    2.03
  -6   8   6   27.31    1.98
  -6   8   6   24.67    1.39
  -6   8   6   28.49    1.60
  -6   8   6   29.61    1.71
  -6   8   6   26.05    1.58
  -6   8   6   26.19    1.93
  -6   8   6   27.91    1.61
  -6   8   7   48.83    2.70
  -6   8   7   47.29    2.01
  -6   8   7   48.59    2.19
  -6   8   7   54.78    2.78
  -6   8   7   54.09    2.39
  -6   8   7   54.48    2.30
  -6   8   8   88.91    3.84
  -6   8   8   98.42    3.54
  -6   8   8   95.56    3.51
  -6   8   8   92.96    3.39
  -6   8   9   10.56    0.83
  -6   8   9   10.09    0.81
  -6   8   9    8.61    0.69
  -6   8  10   33.43    1.37
  -6   9  -9    1.33    0.78
  -6   9  -9    2.14    0.70
  -6   9  -9    3.34    0.54
  -6   9  -8    0.06    0.83
  -6   9  -8    0.91    0.64
  -6   9  -7   17.04    1.95
  -6   9  -7   16.65    1.55
  -6   9  -7   14.71    1.74
  -6   9  -6   84.61    3.97
  -6   9  -6   74.41    4.23
  -6   9  -6   78.20    4.22
  -6   9  -6   80.63    3.08
  -6   9  -6   89.45    3.88
  -6   9  -5   11.03    0.94
  -6   9  -5   10.48    1.42
  -6   9  -5    8.43    1.49
  -6   9  -4  153.48    4.76
  -6   9  -4  156.29    4.71
  -6   9  -4  157.71    5.99
  -6   9  -4  141.01    5.87
  -6   9  -3    3.37    1.18
  -6   9  -3    2.53    0.69
  -6   9  -3    2.85    0.90
  -6   9  -3    3.53    0.64
  -6   9  -3    3.22    0.60
  -6   9  -3    3.00    0.50
  -6   9  -3    1.97    1.04
  -6   9  -2   35.89    1.80
  -6   9  -2   37.32    1.81
  -6   9  -2   27.44    2.17
  -6   9  -2   34.96    1.60
  -6   9  -2   31.46    2.48
  -6   9  -2   28.23    1.87
  -6   9  -1    2.40    0.62
  -6   9  -1    2.84    1.00
  -6   9  -1    1.87    0.50
  -6   9  -1    1.38    1.04
  -6   9  -1    2.62    0.81
  -6   9   0   10.70    1.75
  -6   9   0   11.34    1.29
  -6   9   0    9.92    1.45
  -6   9   0    9.73    1.05
  -6   9   0    9.92    1.42
  -6   9   0    9.34    0.79
  -6   9   0   12.08    0.94
  -6   9   0   10.08    0.82
  -6   9   1   36.37    2.83
  -6   9   1   39.54    2.31
  -6   9   1   31.36    2.25
  -6   9   1   30.07    1.91
  -6   9   1   29.88    2.30
  -6   9   1   32.99    1.67
  -6   9   1   32.55    1.58
  -6   9   2    0.46    0.75
  -6   9   2    0.03    0.51
  -6   9   2    0.51    0.54
  -6   9   2   -0.08    0.44
  -6   9   2    0.28    0.51
  -6   9   2    0.21    0.39
  -6   9   2    0.07    0.41
  -6   9   3  219.63    6.76
  -6   9   3  189.47    7.46
  -6   9   3  175.91    6.93
  -6   9   3  209.68    6.60
  -6   9   3  216.89    6.64
  -6   9   3  219.56    6.80
  -6   9   3  194.57    6.42
  -6   9   3  197.15    6.50
  -6   9   3  178.82    6.76
  -6   9   4  166.17    5.31
  -6   9   4  152.83    6.02
  -6   9   4  136.67    5.57
  -6   9   4  156.72    5.19
  -6   9   4  159.26    5.17
  -6   9   4  147.00    5.12
  -6   9   4  137.37    5.41
  -6   9   5  127.92    4.33
  -6   9   5  105.65    4.60
  -6   9   5  112.96    4.85
  -6   9   5  123.29    4.18
  -6   9   5  114.32    4.19
  -6   9   5  129.33    4.41
  -6   9   6    3.73    0.95
  -6   9   6    3.70    0.90
  -6   9   6    4.58    0.59
  -6   9   6    4.03    0.63
  -6   9   6    4.91    0.72
  -6   9   6    4.49    0.66
  -6   9   7    3.44    0.46
  -6   9   7    4.56    0.64
  -6   9   7    4.52    0.60
  -6   9   7    3.79    0.57
  -6   9   8    0.28    0.33
  -6   9   9   73.70    2.62
  -6   9   9   78.03    2.70
  -6  10  -8    8.02    0.82
  -6  10  -7   15.79    1.50
  -6  10  -7   19.25    1.65
  -6  10  -6   40.37    2.21
  -6  10  -6   47.73    1.91
  -6  10  -5  140.31    4.58
  -6  10  -5  136.13    6.01
  -6  10  -5  130.12    5.18
  -6  10  -5  134.10    5.38
  -6  10  -4   53.80    2.20
  -6  10  -4   55.19    3.74
  -6  10  -4   45.77    2.09
  -6  10  -4   53.11    2.92
  -6  10  -4   55.95    2.90
  -6  10  -3   12.44    0.90
  -6  10  -3   12.84    0.95
  -6  10  -3    8.33    1.15
  -6  10  -3   11.12    1.43
  -6  10  -3   11.46    1.02
  -6  10  -3   12.96    1.51
  -6  10  -2   17.46    1.24
  -6  10  -2   15.67    1.57
  -6  10  -2   14.65    1.44
  -6  10  -2   19.14    1.05
  -6  10  -2   17.04    1.03
  -6  10  -2   16.03    1.68
  -6  10  -1   43.84    1.93
  -6  10  -1   44.51    1.96
  -6  10  -1   34.79    2.37
  -6  10  -1   41.18    1.71
  -6  10  -1   37.41    2.40
  -6  10  -1   42.06    2.23
  -6  10   0    4.58    0.89
  -6  10   0    3.68    0.89
  -6  10   0    3.73    1.01
  -6  10   0    4.60    0.65
  -6  10   0    4.52    0.56
  -6  10   0    3.94    1.16
  -6  10   1   13.07    1.21
  -6  10   1   13.34    1.25
  -6  10   1    9.90    1.30
  -6  10   1   14.64    0.97
  -6  10   1   14.32    0.86
  -6  10   1   13.84    1.67
  -6  10   2  106.93    3.57
  -6  10   2  110.83    4.90
  -6  10   2  120.25    4.35
  -6  10   3   50.65    2.80
  -6  10   3   55.69    2.16
  -6  10   3   50.10    2.04
  -6  10   4   18.72    1.60
  -6  10   4   17.01    1.03
  -6  10   4   20.90    1.22
  -6  10   4   20.97    1.21
  -6  10   4   20.90    1.14
  -6  10   4   19.83    1.13
  -6  10   4   20.24    2.23
  -6  10   5    1.60    0.92
  -6  10   5    2.22    0.73
  -6  10   5    1.81    0.42
  -6  10   5    2.23    0.49
  -6  10   5    2.19    0.49
  -6  10   5    1.45    0.41
  -6  10   5    2.08    0.47
  -6  10   5    1.21    0.70
  -6  10   6    5.80    0.59
  -6  10   6    7.32    0.87
  -6  10   6    4.15    0.48
  -6  10   6    5.87    0.57
  -6  10   6    3.37    0.71
  -6  10   7   36.37    1.53
  -6  10   7   39.13    1.57
  -6  10   8    2.70    0.44
  -6  11  -6    1.01    0.55
  -6  11  -6    1.91    0.60
  -6  11  -5   26.62    1.19
  -6  11  -5   26.43    1.65
  -6  11  -5   21.98    1.41
  -6  11  -5   25.10    1.80
  -6  11  -4   37.70    1.35
  -6  11  -4   33.60    1.81
  -6  11  -4   31.82    1.74
  -6  11  -4   36.89    2.46
  -6  11  -3   11.92    0.81
  -6  11  -3   12.48    1.20
  -6  11  -3   11.76    0.90
  -6  11  -3    9.60    1.14
  -6  11  -3   11.34    1.71
  -6  11  -2    1.11    0.38
  -6  11  -2    1.72    0.42
  -6  11  -2    1.37    0.53
  -6  11  -2    0.99    0.66
  -6  11  -2    0.73    0.66
  -6  11  -2    0.91    1.02
  -6  11  -1   10.51    0.77
  -6  11  -1   10.50    0.79
  -6  11  -1   10.90    1.00
  -6  11  -1   10.31    1.06
  -6  11  -1   11.20    1.31
  -6  11   0   82.28    1.85
  -6  11   0   84.92    1.85
  -6  11   0   87.40    2.43
  -6  11   1   33.47    1.97
  -6  11   1   32.94    1.17
  -6  11   1   31.66    1.54
  -6  11   2   21.51    1.72
  -6  11   2   24.24    1.20
  -6  11   2   25.28    1.52
  -6  11   2   21.57    1.02
  -6  11   2   26.45    2.35
  -6  11   3   36.78    2.18
  -6  11   3   38.96    1.60
  -6  11   3   35.12    1.44
  -6  11   4   24.94    1.70
  -6  11   4   26.99    1.16
  -6  11   4   28.22    2.03
  -6  11   5   18.15    0.88
  -6  11   5   21.38    1.16
  -6  11   5   15.27    0.76
  -6  11   5   11.45    1.05
  -6  11   6   19.24    0.89
  -6  11   6   23.81    1.11
  -6  12  -3    9.94    1.16
  -6  12  -3    9.20    0.58
  -6  12  -2   26.03    1.09
  -6  12  -2   24.63    1.16
  -6  12  -2   28.16    2.01
  -6  12  -1    7.33    0.86
  -6  12  -1    7.41    0.54
  -6  12  -1    7.19    0.66
  -6  12   0    1.22    0.80
  -6  12   0    0.98    0.28
  -6  12   0    0.55    0.23
  -6  12   0    0.68    0.40
  -6  12   1   17.61    1.59
  -6  12   1   14.36    0.75
  -6  12   1   15.01    0.74
  -6  12   1   17.17    1.00
  -6  12   2    0.86    0.46
  -6  12   2    1.50    0.65
  -6  12   3    0.08    0.33
  -6  12   4    1.19    0.29
  -5  -9  -2    7.20    0.89
  -5  -9  -2    8.38    0.62
  -5  -9  -1   25.11    1.73
  -5  -9  -1   27.21    1.24
  -5  -9   0  156.86    5.62
  -5  -9   0  166.28    4.92
  -5  -9   1   17.03    1.45
  -5  -9   1   17.49    0.99
  -5  -9   1   16.12    1.30
  -5  -9   1   19.93    1.12
  -5  -9   2    6.21    0.61
  -5  -9   2    6.73    0.71
  -5  -9   3    9.21    1.07
  -5  -9   3   11.28    0.77
  -5  -9   4    2.33    0.70
  -5  -9   5    0.47    0.39
  -5  -9   5   -0.01    0.33
  -5  -9   6    3.49    0.40
  -5  -9   6    3.59    0.47
  -5  -9   7    1.66    0.33
  -5  -8  -5    1.49    0.66
  -5  -8  -4   -0.18    0.68
  -5  -8  -4   -0.07    0.38
  -5  -8  -3    0.32    0.38
  -5  -8  -2    1.00    1.03
  -5  -8  -2    0.72    0.48
  -5  -8  -2    0.60    0.80
  -5  -8  -2    0.44    0.61
  -5  -8  -1    4.25    1.29
  -5  -8  -1    3.85    0.66
  -5  -8  -1    5.11    0.87
  -5  -8  -1    3.64    1.07
  -5  -8   0   28.14    2.13
  -5  -8   0   30.80    2.57
  -5  -8   1   10.43    1.67
  -5  -8   2   12.29    1.11
  -5  -8   2    8.52    1.43
  -5  -8   2    8.10    1.51
  -5  -8   3   12.31    1.19
  -5  -8   3   11.94    1.10
  -5  -8   3    8.62    1.40
  -5  -8   3    8.58    1.36
  -5  -8   4   28.53    2.19
  -5  -8   4   30.43    1.71
  -5  -8   4   35.34    1.91
  -5  -8   5    3.99    1.07
  -5  -8   5    5.46    0.79
  -5  -8   5    5.23    0.86
  -5  -8   6    4.52    1.01
  -5  -8   6    6.27    0.84
  -5  -8   6    5.88    0.75
  -5  -8   7   36.73    1.72
  -5  -8   7   30.27    1.47
  -5  -8   8   54.80    2.03
  -5  -8   8   41.43    1.67
  -5  -8   9   20.41    1.02
  -5  -7  -7    2.70    0.81
  -5  -7  -6    2.77    1.07
  -5  -7  -6    2.03    0.71
  -5  -7  -6    2.51    0.65
  -5  -7  -6    3.10    0.60
  -5  -7  -5    4.66    1.13
  -5  -7  -5    5.21    0.81
  -5  -7  -4   50.31    2.16
  -5  -7  -4   48.93    3.28
  -5  -7  -4   54.52    2.55
  -5  -7  -3   31.65    1.73
  -5  -7  -3   28.71    2.21
  -5  -7  -3   35.66    2.04
  -5  -7  -2  170.49    7.64
  -5  -7  -2  167.51    6.64
  -5  -7  -2  166.97    5.84
  -5  -7  -1   24.71    2.29
  -5  -7  -1   30.08    2.96
  -5  -7   0   39.75    2.31
  -5  -7   0   48.31    3.69
  -5  -7   0   49.77    3.13
  -5  -7   1    3.99    1.55
  -5  -7   1    4.04    0.74
  -5  -7   1    4.40    0.96
  -5  -7   1    3.68    1.03
  -5  -7   2    0.64    0.55
  -5  -7   2    0.74    0.79
  -5  -7   2    1.17    0.93
  -5  -7   2   -0.10    1.16
  -5  -7   2    0.41    1.21
  -5  -7   3   -0.09    0.60
  -5  -7   3   -0.05    0.49
  -5  -7   3    1.29    0.90
  -5  -7   3    0.27    0.71
  -5  -7   3    1.19    1.15
  -5  -7   3    0.96    1.23
  -5  -7   4    0.53    0.47
  -5  -7   4    0.09    0.55
  -5  -7   4    0.17    0.83
  -5  -7   4   -0.56    0.74
  -5  -7   4   -0.50    0.96
  -5  -7   4    0.93    1.14
  -5  -7   5   -0.06    0.42
  -5  -7   5    0.42    0.81
  -5  -7   5    0.92    0.70
  -5  -7   5   -0.70    1.10
  -5  -7   6    3.25    0.52
  -5  -7   6    1.93    0.72
  -5  -7   6    4.26    0.98
  -5  -7   6    2.72    0.52
  -5  -7   6    3.05    1.15
  -5  -7   7   78.28    2.80
  -5  -7   7   81.51    3.12
  -5  -7   7   73.74    3.58
  -5  -7   8   67.93    2.59
  -5  -7   8   80.40    2.69
  -5  -7   8   82.65    3.18
  -5  -7   8   71.92    2.81
  -5  -7   9   24.11    1.13
  -5  -7   9   23.40    1.40
  -5  -7  10    0.54    0.38
  -5  -7  10    0.65    0.34
  -5  -7  10    1.21    0.47
  -5  -6  -8    0.51    0.66
  -5  -6  -8    0.92    0.46
  -5  -6  -7   -0.21    0.65
  -5  -6  -7    0.41    0.56
  -5  -6  -7    0.82    0.57
  -5  -6  -6    0.69    0.75
  -5  -6  -6    0.45    0.90
  -5  -6  -6    0.73    0.68
  -5  -6  -5   27.55    2.54
  -5  -6  -5   31.06    1.96
  -5  -6  -4   46.29    2.93
  -5  -6  -4   43.59    2.26
  -5  -6  -4   45.10    2.20
  -5  -6  -3    5.09    1.45
  -5  -6  -3    5.30    0.84
  -5  -6  -3    5.52    0.96
  -5  -6  -2    3.01    1.66
  -5  -6  -2    2.87    0.71
  -5  -6  -2    3.34    1.40
  -5  -6  -1   -0.12    1.55
  -5  -6  -1    1.60    0.77
  -5  -6  -1    0.49    0.90
  -5  -6  -1    0.69    0.54
  -5  -6  -1    0.23    1.28
  -5  -6   0    5.94    1.89
  -5  -6   0    7.89    1.17
  -5  -6   0    9.27    1.33
  -5  -6   0    7.50    1.01
  -5  -6   0    5.77    0.79
  -5  -6   0    8.30    1.67
  -5  -6   1   11.43    1.18
  -5  -6   1   11.38    1.08
  -5  -6   1   11.42    1.78
  -5  -6   1   11.11    2.18
  -5  -6   1   10.73    1.30
  -5  -6   1   12.27    1.53
  -5  -6   2   70.56    3.38
  -5  -6   2   75.18    3.64
  -5  -6   2   75.49    4.27
  -5  -6   2   67.44    2.89
  -5  -6   2   71.36    3.09
  -5  -6   2   76.72    4.86
  -5  -6   2   85.84    4.44
  -5  -6   3   19.15    1.76
  -5  -6   3   17.91    1.58
  -5  -6   3   13.98    1.96
  -5  -6   3   15.64    1.21
  -5  -6   3   14.66    1.20
  -5  -6   3   10.77    2.03
  -5  -6   3   14.65    2.08
  -5  -6   4  239.28    7.82
  -5  -6   4  217.09    7.39
  -5  -6   4  179.06    8.25
  -5  -6   4  209.82    6.75
  -5  -6   4  213.85    6.86
  -5  -6   4  180.54    6.49
  -5  -6   4  223.30    6.77
  -5  -6   4  233.48    8.55
  -5  -6   5  145.08    5.23
  -5  -6   5  159.42    5.30
  -5  -6   5  162.75    5.37
  -5  -6   5  183.92    6.37
  -5  -6   5  161.47    5.88
  -5  -6   5  169.22    5.30
  -5  -6   5  139.37    5.13
  -5  -6   5  177.65    6.96
  -5  -6   6   52.76    2.23
  -5  -6   6   47.16    2.18
  -5  -6   6   53.45    2.21
  -5  -6   6   51.69    2.62
  -5  -6   6   55.20    2.91
  -5  -6   6   54.14    2.19
  -5  -6   6   44.61    2.11
  -5  -6   6   55.44    3.40
  -5  -6   7    4.86    0.71
  -5  -6   7    5.50    0.78
  -5  -6   7    5.40    0.66
  -5  -6   7    5.43    0.76
  -5  -6   7    7.20    1.18
  -5  -6   7    5.06    0.92
  -5  -6   7    6.05    0.71
  -5  -6   7    4.61    0.74
  -5  -6   7    6.70    1.40
  -5  -6   8    0.50    0.58
  -5  -6   8    1.77    0.81
  -5  -6   8    1.02    0.48
  -5  -6   8    1.17    0.57
  -5  -6   8    0.86    0.56
  -5  -6   8    1.33    0.58
  -5  -6   9    2.42    0.57
  -5  -6   9    1.93    0.77
  -5  -6   9    1.40    0.47
  -5  -6   9    1.67    0.57
  -5  -6  10   42.35    2.09
  -5  -6  10   40.87    1.80
  -5  -6  11   29.07    1.53
  -5  -6  11   41.07    1.45
  -5  -5  -9    2.33    1.12
  -5  -5  -9    2.55    1.01
  -5  -5  -8    0.69    1.22
  -5  -5  -8    0.08    0.54
  -5  -5  -8    0.35    0.60
  -5  -5  -7    2.33    0.84
  -5  -5  -7    2.37    1.04
  -5  -5  -7    4.03    0.91
  -5  -5  -6   11.39    1.27
  -5  -5  -6   10.62    1.73
  -5  -5  -5   45.22    3.43
  -5  -5  -5   39.91    1.98
  -5  -5  -5   42.02    2.38
  -5  -5  -4  138.99    6.70
  -5  -5  -4  114.68    4.54
  -5  -5  -4  119.77    4.80
  -5  -5  -4  130.26    5.71
  -5  -5  -3    1.64    0.80
  -5  -5  -3    3.43    1.05
  -5  -5  -3    1.86    0.78
  -5  -5  -3    1.67    1.29
  -5  -5  -2  103.51    5.93
  -5  -5  -2   96.83    4.22
  -5  -5  -2   93.42    3.93
  -5  -5  -2  107.78    5.04
  -5  -5  -1   -0.31    1.29
  -5  -5  -1   -1.12    2.06
  -5  -5  -1    1.08    0.92
  -5  -5  -1    1.54    0.94
  -5  -5  -1    1.14    0.81
  -5  -5  -1    1.77    0.97
  -5  -5  -1    1.25    1.08
  -5  -5  -1    0.79    0.62
  -5  -5  -1    0.75    1.55
  -5  -5   0    4.94    1.50
  -5  -5   0    1.95    2.17
  -5  -5   0    3.34    1.00
  -5  -5   0    2.70    1.00
  -5  -5   0    3.21    1.05
  -5  -5   0    2.02    0.87
  -5  -5   0    3.91    1.26
  -5  -5   0    1.87    0.73
  -5  -5   0    3.32    0.85
  -5  -5   0    2.91    0.68
  -5  -5   0    2.84    1.60
  -5  -5   1   39.06    2.55
  -5  -5   1   43.28    2.41
  -5  -5   1   46.78    3.19
  -5  -5   1   36.73    1.96
  -5  -5   1   41.64    2.22
  -5  -5   1   37.05    1.95
  -5  -5   1   46.38    3.83
  -5  -5   2  127.19    5.75
  -5  -5   2  124.45    5.17
  -5  -5   2  119.15    5.11
  -5  -5   2  129.36    4.89
  -5  -5   2  128.87    5.14
  -5  -5   2  129.02    5.83
  -5  -5   2  120.36    4.32
  -5  -5   2  112.84    4.35
  -5  -5   2  119.81    4.49
  -5  -5   2  109.05    4.17
  -5  -5   2  120.18    6.44
  -5  -5   3   52.54    6.36
  -5  -5   3   69.34    3.94
  -5  -5   3   64.31    3.36
  -5  -5   3   57.28    3.23
  -5  -5   3   63.94    3.08
  -5  -5   3   61.71    3.29
  -5  -5   3   68.57    3.95
  -5  -5   3   59.08    2.69
  -5  -5   3   63.66    2.65
  -5  -5   3   58.93    2.59
  -5  -5   3   59.12    2.63
  -5  -5   3   56.70    2.52
  -5  -5   3   63.95    4.30
  -5  -5   4   49.92    3.72
  -5  -5   4   66.86    3.86
  -5  -5   4   42.08    5.94
  -5  -5   4   64.82    3.36
  -5  -5   4   63.10    3.34
  -5  -5   4   61.57    3.03
  -5  -5   4   57.47    3.22
  -5  -5   4   67.58    3.95
  -5  -5   4   59.17    2.51
  -5  -5   4   61.27    2.59
  -5  -5   4   62.83    2.66
  -5  -5   4   66.29    2.63
  -5  -5   4   53.75    2.42
  -5  -5   4   55.98    2.51
  -5  -5   5   14.96    1.17
  -5  -5   5   14.54    1.42
  -5  -5   5   11.21    1.50
  -5  -5   5   14.39    1.98
  -5  -5   5   15.34    1.19
  -5  -5   5   14.19    1.02
  -5  -5   5   14.60    1.13
  -5  -5   5   13.53    1.11
  -5  -5   5   15.02    1.16
  -5  -5   5   17.14    2.15
  -5  -5   6    4.38    0.81
  -5  -5   6    3.53    0.72
  -5  -5   6    5.86    1.24
  -5  -5   6    5.17    1.00
  -5  -5   6    2.89    1.27
  -5  -5   6    4.72    0.70
  -5  -5   6    5.05    0.66
  -5  -5   6    5.07    0.76
  -5  -5   6    2.44    1.35
  -5  -5   7  184.08    6.08
  -5  -5   7  185.92    6.06
  -5  -5   7  196.65    6.09
  -5  -5   7  192.33    6.02
  -5  -5   7  176.09    7.30
  -5  -5   8   68.42    2.59
  -5  -5   8   70.27    2.67
  -5  -5   8   69.35    2.71
  -5  -5   8   71.84    2.62
  -5  -5   9    2.48    0.57
  -5  -5   9    1.58    0.56
  -5  -5  10   31.63    1.40
  -5  -5  10   29.77    1.52
  -5  -5  10   31.22    1.47
  -5  -5  10   29.43    1.47
  -5  -5  11    0.46    0.57
  -5  -5  11    1.04    0.48
  -5  -5  11    0.74    0.43
  -5  -5  11    1.17    0.54
  -5  -5  11    0.69    0.38
  -5  -5  12    4.27    0.51
  -5  -4 -10    0.56    0.90
  -5  -4 -10   -0.37    0.94
  -5  -4  -9    6.90    1.67
  -5  -4  -9    6.82    0.95
  -5  -4  -9    7.09    1.75
  -5  -4  -8   62.38    4.33
  -5  -4  -8   56.25    2.71
  -5  -4  -8   41.29    2.53
  -5  -4  -8   39.79    2.68
  -5  -4  -7   77.14    3.90
  -5  -4  -7   84.76    4.39
  -5  -4  -6   79.42    3.78
  -5  -4  -6   90.21    4.83
  -5  -4  -5   86.87    3.85
  -5  -4  -5   81.47    4.67
  -5  -4  -5   82.30    4.89
  -5  -4  -5   85.00    3.83
  -5  -4  -5   73.85    3.15
  -5  -4  -5   83.30    4.31
  -5  -4  -4   24.16    1.99
  -5  -4  -4   26.66    2.60
  -5  -4  -4   29.40    3.01
  -5  -4  -4   24.35    1.78
  -5  -4  -4   27.73    2.00
  -5  -4  -4   35.55    2.74
  -5  -4  -4   28.25    6.65
  -5  -4  -4   29.84    5.50
  -5  -4  -3   63.68    3.76
  -5  -4  -3   42.55    5.71
  -5  -4  -3   56.35    3.00
  -5  -4  -3   62.77    3.32
  -5  -4  -3   64.79    3.36
  -5  -4  -3   54.79    2.66
  -5  -4  -3   53.02    2.80
  -5  -4  -3   54.03    2.85
  -5  -4  -3   50.53    3.57
  -5  -4  -2   29.47    2.59
  -5  -4  -2   24.56    4.25
  -5  -4  -2   33.39    2.31
  -5  -4  -2   28.67    2.20
  -5  -4  -2   29.73    2.09
  -5  -4  -2   29.03    1.95
  -5  -4  -2   26.39    1.69
  -5  -4  -2   27.99    1.86
  -5  -4  -2   33.59    3.28
  -5  -4  -2   25.67    2.47
  -5  -4  -1   73.84    7.13
  -5  -4  -1   87.63    3.88
  -5  -4  -1   89.29    3.92
  -5  -4  -1   81.83    3.68
  -5  -4  -1   87.03    3.53
  -5  -4  -1   83.92    4.25
  -5  -4  -1   80.75    3.46
  -5  -4  -1   68.35    3.04
  -5  -4  -1   64.25    2.86
  -5  -4  -1   74.79    3.27
  -5  -4  -1   71.67    4.30
  -5  -4  -1   82.17    5.18
  -5  -4   0   17.39    3.73
  -5  -4   0   22.44    1.89
  -5  -4   0   22.02    1.88
  -5  -4   0   22.97    1.65
  -5  -4   0   23.70    1.83
  -5  -4   0   22.79    2.18
  -5  -4   0   20.64    1.50
  -5  -4   0   17.87    1.25
  -5  -4   0   20.34    1.35
  -5  -4   0   21.35    1.44
  -5  -4   0   19.56    1.40
  -5  -4   0   18.05    2.64
  -5  -4   1  438.02   13.57
  -5  -4   1  408.08   13.31
  -5  -4   1  499.09   14.48
  -5  -4   1  497.98   14.16
  -5  -4   1  518.34   15.41
  -5  -4   1  454.40   13.54
  -5  -4   1  467.59   13.79
  -5  -4   1  445.27   13.85
  -5  -4   1  396.68   13.36
  -5  -4   1  483.33   13.69
  -5  -4   1  437.93   13.61
  -5  -4   1  495.07   16.73
  -5  -4   2  481.20   16.34
  -5  -4   2  447.05   20.27
  -5  -4   2  430.89   14.23
  -5  -4   2  426.05   14.21
  -5  -4   2  465.14   13.97
  -5  -4   2  451.87   14.22
  -5  -4   2  512.34   15.32
  -5  -4   2  425.54   13.59
  -5  -4   2  456.38   13.45
  -5  -4   2  441.88   13.54
  -5  -4   2  471.03   13.52
  -5  -4   2  413.52   13.36
  -5  -4   2  444.64   13.47
  -5  -4   2  432.06   13.32
  -5  -4   3   11.59    1.95
  -5  -4   3   14.73    3.47
  -5  -4   3   21.52    1.81
  -5  -4   3   20.33    1.80
  -5  -4   3   19.41    1.53
  -5  -4   3   19.57    1.74
  -5  -4   3   18.73    2.06
  -5  -4   3   16.94    1.29
  -5  -4   3   18.60    1.27
  -5  -4   3   16.11    1.09
  -5  -4   3   15.85    1.20
  -5  -4   3   16.98    1.27
  -5  -4   4   12.29    3.17
  -5  -4   4    9.05    1.36
  -5  -4   4    8.74    1.34
  -5  -4   4    9.30    1.32
  -5  -4   4   10.82    1.20
  -5  -4   4   12.28    1.78
  -5  -4   4   10.67    1.01
  -5  -4   4   10.53    0.95
  -5  -4   4   11.05    1.03
  -5  -4   4   10.72    1.01
  -5  -4   4   11.43    1.80
  -5  -4   5  228.92   13.60
  -5  -4   5  258.03    9.45
  -5  -4   5  258.01    8.84
  -5  -4   5  252.10    8.79
  -5  -4   5  229.13    8.63
  -5  -4   5  235.04    8.27
  -5  -4   5  253.65    9.52
  -5  -4   5  230.80    8.35
  -5  -4   5  258.86    7.85
  -5  -4   5  262.66    7.99
  -5  -4   5  246.74    7.84
  -5  -4   5  240.72    7.84
  -5  -4   6   12.26    1.59
  -5  -4   6   14.07    1.66
  -5  -4   6   20.80    1.69
  -5  -4   6   21.97    2.24
  -5  -4   6   22.15    1.40
  -5  -4   6   22.10    1.35
  -5  -4   6   20.15    1.34
  -5  -4   6   21.51    1.23
  -5  -4   6   20.54    1.30
  -5  -4   6   20.81    1.32
  -5  -4   6   25.63    2.37
  -5  -4   6   25.58    4.33
  -5  -4   7   61.39    3.11
  -5  -4   7   63.71    2.70
  -5  -4   7   63.51    2.66
  -5  -4   7   62.45    2.66
  -5  -4   7   71.54    2.72
  -5  -4   7   72.77    2.61
  -5  -4   7   63.71    2.62
  -5  -4   7   64.86    3.77
  -5  -4   8    7.99    0.80
  -5  -4   8    7.59    1.14
  -5  -4   8    8.19    0.85
  -5  -4   8    8.34    0.83
  -5  -4   8    7.01    0.84
  -5  -4   9   45.39    1.88
  -5  -4   9   39.21    2.34
  -5  -4   9   40.68    1.91
  -5  -4   9   40.55    1.85
  -5  -4  10   30.23    1.50
  -5  -4  10   29.75    1.59
  -5  -4  10   28.62    1.44
  -5  -4  11    6.69    0.70
  -5  -4  11    6.68    0.81
  -5  -4  11    7.03    0.67
  -5  -4  12    5.56    0.55
  -5  -4  13   35.93    1.36
  -5  -3 -11   68.22    3.94
  -5  -3 -11   78.81    4.15
  -5  -3 -10   51.16    3.80
  -5  -3 -10   46.52    3.57
  -5  -3  -9    0.44    0.77
  -5  -3  -9    1.17    1.34
  -5  -3  -8   19.50    2.71
  -5  -3  -8   19.18    2.18
  -5  -3  -8   13.78    1.44
  -5  -3  -8   15.13    1.78
  -5  -3  -8   17.98    1.58
  -5  -3  -7    4.00    1.01
  -5  -3  -7    5.50    1.41
  -5  -3  -7    7.24    1.62
  -5  -3  -7    7.53    1.21
  -5  -3  -6    0.67    0.79
  -5  -3  -6    0.19    1.10
  -5  -3  -5   -0.15    0.83
  -5  -3  -5    0.09    1.02
  -5  -3  -5    1.11    1.22
  -5  -3  -5    0.52    0.69
  -5  -3  -5    0.81    0.87
  -5  -3  -5   -0.34    2.18
  -5  -3  -5    3.13    2.72
  -5  -3  -5    0.35    1.09
  -5  -3  -4   35.25    4.95
  -5  -3  -4   35.16    6.93
  -5  -3  -4   29.24    5.19
  -5  -3  -4   34.45    2.74
  -5  -3  -4   28.75    2.05
  -5  -3  -4   34.43    2.32
  -5  -3  -4   33.24    2.31
  -5  -3  -4   26.78    1.86
  -5  -3  -4   31.06    1.95
  -5  -3  -4   29.96    2.07
  -5  -3  -4   30.39    2.66
  -5  -3  -4   34.01    3.09
  -5  -3  -3  223.11   12.58
  -5  -3  -3  198.95    7.38
  -5  -3  -3  228.63    7.72
  -5  -3  -3  227.23    7.72
  -5  -3  -3  206.97    7.16
  -5  -3  -3  189.17    7.16
  -5  -3  -3  222.52    7.45
  -5  -3  -3  203.27    8.47
  -5  -3  -2   15.94    3.40
  -5  -3  -2   16.82    1.55
  -5  -3  -2   20.98    1.78
  -5  -3  -2   22.72    1.80
  -5  -3  -2   20.44    1.68
  -5  -3  -2   21.12    1.45
  -5  -3  -2   20.23    1.58
  -5  -3  -2   19.04    1.51
  -5  -3  -2   17.69    2.02
  -5  -3  -1   49.50    5.59
  -5  -3  -1   46.02    2.55
  -5  -3  -1   44.53    2.51
  -5  -3  -1   37.38    2.24
  -5  -3  -1   41.34    2.20
  -5  -3  -1   44.87    2.44
  -5  -3  -1   46.34    2.85
  -5  -3  -1   43.14    2.28
  -5  -3  -1   42.74    2.08
  -5  -3  -1   37.09    1.83
  -5  -3  -1   39.70    2.03
  -5  -3  -1   44.96    2.25
  -5  -3  -1   52.57    3.77
  -5  -3  -1   39.15    2.88
  -5  -3   0  139.75    6.55
  -5  -3   0  208.20    8.21
  -5  -3   0  164.77   10.35
  -5  -3   0  137.63    5.61
  -5  -3   0  169.12    6.10
  -5  -3   0  166.28    6.09
  -5  -3   0  164.92    5.96
  -5  -3   0  163.70    5.73
  -5  -3   0  186.57    6.77
  -5  -3   0  163.38    5.70
  -5  -3   0  162.43    5.35
  -5  -3   0  160.41    5.65
  -5  -3   0  154.13    5.41
  -5  -3   0  161.62    5.58
  -5  -3   0  164.89    5.47
  -5  -3   0  155.22    5.39
  -5  -3   1  105.44    3.74
  -5  -3   1  102.36    3.57
  -5  -3   1  100.28    3.95
  -5  -3   1  100.18    4.19
  -5  -3   1  112.67    4.82
  -5  -3   1  103.93    3.87
  -5  -3   1   93.62    3.59
  -5  -3   1  102.24    3.74
  -5  -3   1   98.03    3.73
  -5  -3   1  125.40    5.94
  -5  -3   1   81.83    4.60
  -5  -3   2  165.47    7.23
  -5  -3   2  162.04   10.04
  -5  -3   2  149.73    5.77
  -5  -3   2  148.57    5.76
  -5  -3   2  158.69    5.78
  -5  -3   2  159.01    5.48
  -5  -3   2  169.24    6.39
  -5  -3   2  160.70    5.36
  -5  -3   2  159.75    5.30
  -5  -3   2  137.06    4.96
  -5  -3   2  143.80    5.10
  -5  -3   2  154.25    5.18
  -5  -3   2  149.75    5.14
  -5  -3   2  150.15    5.05
  -5  -3   3  190.53    7.81
  -5  -3   3  189.00   11.02
  -5  -3   3  166.91    6.44
  -5  -3   3  166.99    6.45
  -5  -3   3  173.93    6.15
  -5  -3   3  173.43    6.44
  -5  -3   3  198.62    7.22
  -5  -3   3  182.07    6.30
  -5  -3   3  183.78    6.01
  -5  -3   3  182.03    5.95
  -5  -3   3  177.95    5.87
  -5  -3   3  171.25    5.92
  -5  -3   3  173.77    5.77
  -5  -3   3  174.86    5.86
  -5  -3   3  179.10    5.81
  -5  -3   3  184.49    5.99
  -5  -3   4    0.08    0.85
  -5  -3   4    0.47    1.69
  -5  -3   4    0.56    0.80
  -5  -3   4    0.65    0.77
  -5  -3   4    0.24    0.60
  -5  -3   4   -0.04    0.74
  -5  -3   4    0.66    0.74
  -5  -3   4    0.98    0.91
  -5  -3   4    0.83    0.69
  -5  -3   4    0.35    0.52
  -5  -3   4    0.08    0.36
  -5  -3   4    0.10    0.48
  -5  -3   4    0.22    0.49
  -5  -3   4    0.39    0.63
  -5  -3   4    0.55    0.57
  -5  -3   4    0.70    0.61
  -5  -3   5    5.51    2.24
  -5  -3   5    3.84    0.99
  -5  -3   5    3.69    1.03
  -5  -3   5    2.86    0.76
  -5  -3   5    4.02    1.16
  -5  -3   5    4.49    0.96
  -5  -3   5    3.43    0.87
  -5  -3   5    2.66    0.62
  -5  -3   5    2.92    0.60
  -5  -3   5    3.15    0.63
  -5  -3   5    3.47    0.67
  -5  -3   6   33.31    2.20
  -5  -3   6   31.65    2.17
  -5  -3   6   31.59    2.00
  -5  -3   6   28.70    1.97
  -5  -3   6   36.38    4.82
  -5  -3   6   30.83    1.57
  -5  -3   6   33.02    1.68
  -5  -3   6   32.18    1.60
  -5  -3   6   31.53    1.66
  -5  -3   7    1.29    1.25
  -5  -3   7    0.61    0.77
  -5  -3   7    0.85    0.76
  -5  -3   7    0.13    1.06
  -5  -3   7    0.29    0.43
  -5  -3   7    0.71    0.48
  -5  -3   7    0.45    0.72
  -5  -3   7    0.89    0.54
  -5  -3   8    7.60    1.15
  -5  -3   8    7.79    1.17
  -5  -3   8    7.75    1.70
  -5  -3   8    6.43    0.70
  -5  -3   8    7.31    0.73
  -5  -3   8    6.96    0.78
  -5  -3   8    5.46    0.99
  -5  -3   9   82.81    3.09
  -5  -3   9   80.68    3.66
  -5  -3   9   82.36    3.14
  -5  -3   9   84.02    3.10
  -5  -3  10  141.18    4.84
  -5  -3  10  154.03    4.84
  -5  -3  10  140.09    4.78
  -5  -3  11  218.97    7.00
  -5  -3  11  218.55    6.86
  -5  -3  12    9.01    0.72
  -5  -3  12    8.44    0.76
  -5  -3  12    9.15    0.86
  -5  -2 -12   43.31    2.87
  -5  -2 -12   55.36    3.13
  -5  -2 -11   74.91    4.60
  -5  -2 -11   75.32    4.49
  -5  -2 -10   53.02    3.27
  -5  -2 -10   56.77    4.29
  -5  -2 -10   49.25    3.91
  -5  -2  -9    6.87    1.91
  -5  -2  -9    7.53    1.59
  -5  -2  -9    8.36    1.09
  -5  -2  -8    4.20    1.81
  -5  -2  -8    4.00    0.99
  -5  -2  -8    2.20    1.10
  -5  -2  -8    3.89    1.30
  -5  -2  -7   28.75    2.09
  -5  -2  -7   29.00    2.14
  -5  -2  -7   34.36    2.85
  -5  -2  -7   21.65    1.89
  -5  -2  -7   26.47    2.58
  -5  -2  -6   58.01    3.15
  -5  -2  -6   61.45    3.97
  -5  -2  -6   58.26    3.13
  -5  -2  -6   64.95    7.53
  -5  -2  -6   56.61    8.47
  -5  -2  -5  167.94    5.91
  -5  -2  -5  142.84    5.43
  -5  -2  -5  172.93    7.17
  -5  -2  -5  163.93    7.35
  -5  -2  -5  160.25   11.65
  -5  -2  -5  157.42   13.82
  -5  -2  -5  147.15    5.82
  -5  -2  -4   72.54    3.55
  -5  -2  -4   96.44    3.92
  -5  -2  -4   77.37    4.01
  -5  -2  -4   93.85    3.89
  -5  -2  -4   70.61    3.33
  -5  -2  -4   85.73    3.62
  -5  -2  -4   89.23    4.57
  -5  -2  -4   86.34    4.90
  -5  -2  -4   76.87    6.99
  -5  -2  -4   92.43    8.51
  -5  -2  -3   12.31    3.01
  -5  -2  -3    9.33    1.17
  -5  -2  -3   11.13    1.34
  -5  -2  -3   13.50    1.45
  -5  -2  -3   12.11    1.33
  -5  -2  -3    9.72    1.15
  -5  -2  -3    9.65    1.10
  -5  -2  -3   10.88    1.10
  -5  -2  -3   11.19    1.22
  -5  -2  -3   13.13    2.03
  -5  -2  -3   10.46    1.58
  -5  -2  -2   83.98    3.85
  -5  -2  -2   82.29    3.60
  -5  -2  -2   89.38    3.49
  -5  -2  -2   82.48    3.48
  -5  -2  -2   81.90    3.53
  -5  -2  -2   87.84    3.58
  -5  -2  -2   87.84    4.41
  -5  -2  -1   20.63    1.94
  -5  -2  -1   24.42    2.45
  -5  -2  -1   26.89    3.93
  -5  -2  -1   15.17    1.38
  -5  -2  -1   16.98    1.29
  -5  -2  -1   14.72    1.36
  -5  -2  -1   22.15    1.84
  -5  -2  -1   17.72    1.34
  -5  -2  -1   20.48    1.38
  -5  -2  -1   17.28    1.20
  -5  -2  -1   18.63    1.18
  -5  -2   0  169.98    6.99
  -5  -2   0  163.33    6.20
  -5  -2   0  173.07    6.22
  -5  -2   0  175.78    6.03
  -5  -2   0  192.78    6.84
  -5  -2   0  184.56    6.10
  -5  -2   0  178.69    6.00
  -5  -2   0  172.70    5.83
  -5  -2   0  182.81    5.82
  -5  -2   1  137.89    5.95
  -5  -2   1  102.70    4.84
  -5  -2   1  117.07    7.98
  -5  -2   1  100.28    4.09
  -5  -2   1  103.91    4.20
  -5  -2   1  101.37    3.98
  -5  -2   1  118.01    4.76
  -5  -2   1  114.76    4.09
  -5  -2   1  117.92    4.09
  -5  -2   1  117.98    4.04
  -5  -2   1  104.31    3.87
  -5  -2   1  110.96    3.88
  -5  -2   1  110.27    3.74
  -5  -2   1  109.79    4.07
  -5  -2   2    8.79    1.55
  -5  -2   2    7.92    2.30
  -5  -2   2    5.55    0.74
  -5  -2   2    5.60    0.90
  -5  -2   2    7.05    0.85
  -5  -2   2    8.54    0.97
  -5  -2   2    8.55    0.98
  -5  -2   2    8.69    1.21
  -5  -2   2    7.04    0.80
  -5  -2   2    5.87    0.66
  -5  -2   2    7.86    0.83
  -5  -2   2    7.72    0.78
  -5  -2   2    8.05    0.83
  -5  -2   2    8.89    0.90
  -5  -2   3  103.02    5.01
  -5  -2   3  105.97    4.02
  -5  -2   3   95.83    3.81
  -5  -2   3   95.58    3.84
  -5  -2   3  104.88    4.41
  -5  -2   3  102.96    3.65
  -5  -2   3   87.26    3.37
  -5  -2   3  104.25    3.64
  -5  -2   3  103.14    3.56
  -5  -2   3   97.20    7.20
  -5  -2   4  178.79    5.65
  -5  -2   4  172.07    6.08
  -5  -2   4  175.45    5.62
  -5  -2   4  167.96    5.92
  -5  -2   4  189.65    6.63
  -5  -2   4  174.82    5.98
  -5  -2   4  177.15    5.51
  -5  -2   4  182.56   10.28
  -5  -2   5   14.75    1.30
  -5  -2   5   13.03    1.24
  -5  -2   5   15.47    1.59
  -5  -2   5   13.83    1.06
  -5  -2   5   11.70    0.87
  -5  -2   5   13.30    1.00
  -5  -2   5   15.85    3.13
  -5  -2   6  123.91    8.63
  -5  -2   6  117.42    4.83
  -5  -2   6  123.88    4.91
  -5  -2   6  143.09    5.14
  -5  -2   6  149.96    6.18
  -5  -2   6  135.32    5.08
  -5  -2   6  125.20    4.39
  -5  -2   6  125.88    4.46
  -5  -2   6  132.56    5.10
  -5  -2   7  240.82    8.42
  -5  -2   7  243.43    8.49
  -5  -2   7  274.63    9.88
  -5  -2   7  249.46    7.83
  -5  -2   7  249.48    7.92
  -5  -2   7  261.56    8.64
  -5  -2   8    8.29    1.18
  -5  -2   8    7.97    1.18
  -5  -2   8    7.73    1.80
  -5  -2   8    9.99    0.85
  -5  -2   8   10.06    1.20
  -5  -2   8   10.21    0.94
  -5  -2   9   60.87    2.46
  -5  -2   9   68.01    3.14
  -5  -2   9   66.35    2.62
  -5  -2   9   63.51    3.18
  -5  -2  10   12.26    0.96
  -5  -2  10   12.10    1.27
  -5  -2  11   62.72    2.91
  -5  -2  11   61.25    2.41
  -5  -2  11   63.56    3.05
  -5  -2  12   17.62    1.06
  -5  -2  13   11.61    0.75
  -5  -1 -12   20.14    2.26
  -5  -1 -12   19.13    2.08
  -5  -1 -12   16.61    1.75
  -5  -1 -11   86.54    4.05
  -5  -1 -11   73.61    4.73
  -5  -1 -10   -0.15    0.91
  -5  -1 -10   -0.24    1.31
  -5  -1  -9   18.06    1.50
  -5  -1  -9   25.85    2.42
  -5  -1  -9   20.67    2.84
  -5  -1  -8    5.56    1.14
  -5  -1  -8   10.52    2.24
  -5  -1  -8    7.23    1.12
  -5  -1  -8   10.11    1.75
  -5  -1  -7    0.22    0.76
  -5  -1  -7   -0.36    2.00
  -5  -1  -7    0.46    2.21
  -5  -1  -7    0.14    0.71
  -5  -1  -7   -0.05    0.72
  -5  -1  -7    0.09    1.08
  -5  -1  -7   -0.28    1.03
  -5  -1  -6    5.84    1.11
  -5  -1  -6    8.88    3.12
  -5  -1  -6    4.52    3.06
  -5  -1  -6    5.64    1.03
  -5  -1  -6    7.22    1.16
  -5  -1  -6    6.22    1.51
  -5  -1  -5   15.79    1.49
  -5  -1  -5   15.80    1.48
  -5  -1  -5   14.42    1.66
  -5  -1  -5   12.30    1.35
  -5  -1  -5   13.02    1.37
  -5  -1  -5   16.49    3.29
  -5  -1  -5   14.30    4.30
  -5  -1  -5   11.44    1.05
  -5  -1  -5   14.58    1.42
  -5  -1  -5   13.83    2.00
  -5  -1  -5   14.14    1.81
  -5  -1  -4  517.86   16.29
  -5  -1  -4  458.67   15.42
  -5  -1  -4  474.10   15.12
  -5  -1  -4  531.66   15.53
  -5  -1  -4  523.25   15.62
  -5  -1  -4  496.98   17.25
  -5  -1  -4  520.80   16.81
  -5  -1  -3 1042.50   32.41
  -5  -1  -3 1386.69   39.80
  -5  -1  -3 1272.59   41.80
  -5  -1  -3 1066.03   32.30
  -5  -1  -3 1156.26   32.43
  -5  -1  -3 1049.21   32.17
  -5  -1  -3 1166.24   33.23
  -5  -1  -3 1143.10   33.79
  -5  -1  -3 1243.90   34.74
  -5  -1  -2 1020.30   29.23
  -5  -1  -2  942.45   28.63
  -5  -1  -2  960.69   28.53
  -5  -1  -2  947.35   28.45
  -5  -1  -2 1074.55   28.72
  -5  -1  -2  926.14   28.06
  -5  -1  -2 1059.97   29.97
  -5  -1  -1   68.83    3.90
  -5  -1  -1   57.59    3.15
  -5  -1  -1   63.54    5.51
  -5  -1  -1   45.26    2.55
  -5  -1  -1   45.21    2.35
  -5  -1  -1   49.58    2.33
  -5  -1  -1   52.31    2.35
  -5  -1  -1   50.91    2.13
  -5  -1  -1   58.69    2.42
  -5  -1  -1   55.13    2.42
  -5  -1  -1   51.90    2.09
  -5  -1   0   26.99    2.11
  -5  -1   0   36.31    2.74
  -5  -1   0   30.58    1.84
  -5  -1   0   29.19    1.68
  -5  -1   0   26.48    1.52
  -5  -1   0   28.57    1.89
  -5  -1   0   32.41    1.66
  -5  -1   0   31.30    1.65
  -5  -1   0   29.58    1.52
  -5  -1   0   32.04    1.65
  -5  -1   0   31.39    1.63
  -5  -1   0   28.48    1.48
  -5  -1   0   29.04    1.57
  -5  -1   0   28.80    1.44
  -5  -1   1   20.05    2.05
  -5  -1   1   13.71    1.50
  -5  -1   1   17.16    1.29
  -5  -1   1   17.50    1.14
  -5  -1   1   17.60    1.18
  -5  -1   1   17.64    1.45
  -5  -1   1   16.41    1.17
  -5  -1   1   16.50    2.99
  -5  -1   1   16.28    1.06
  -5  -1   1   17.05    1.15
  -5  -1   1   17.37    1.18
  -5  -1   2   12.39    1.66
  -5  -1   2   10.01    0.97
  -5  -1   2    9.62    1.13
  -5  -1   2   10.45    0.99
  -5  -1   2   11.86    1.00
  -5  -1   2   10.57    2.49
  -5  -1   2   11.61    0.95
  -5  -1   2   11.09    0.83
  -5  -1   2   11.35    0.90
  -5  -1   2   10.92    0.93
  -5  -1   2   11.37    1.26
  -5  -1   2   10.93    0.95
  -5  -1   3    5.58    1.19
  -5  -1   3    6.94    0.77
  -5  -1   3    4.98    0.79
  -5  -1   3    4.74    0.88
  -5  -1   3    3.51    0.60
  -5  -1   3    5.80    0.60
  -5  -1   3    2.26    1.79
  -5  -1   3    7.00    0.71
  -5  -1   3    5.59    0.71
  -5  -1   3    4.99    0.94
  -5  -1   3    6.10    0.73
  -5  -1   4   61.44    2.67
  -5  -1   4   59.32    2.40
  -5  -1   4   70.76    2.61
  -5  -1   4   67.84    2.62
  -5  -1   4   70.10    5.81
  -5  -1   4   68.29    2.61
  -5  -1   4   72.45    3.19
  -5  -1   5   61.78    2.49
  -5  -1   5   61.52    2.42
  -5  -1   5   61.08    5.61
  -5  -1   5   64.50    2.47
  -5  -1   5   60.16    2.52
  -5  -1   6  366.01   15.29
  -5  -1   6  352.80   11.59
  -5  -1   6  330.17   10.44
  -5  -1   6  326.16    9.68
  -5  -1   7  197.54    6.88
  -5  -1   7  187.35    7.86
  -5  -1   7  202.78    6.98
  -5  -1   7  189.10    6.14
  -5  -1   8    1.42    0.78
  -5  -1   8    1.78    0.84
  -5  -1   9    1.04    0.48
  -5  -1   9    0.62    0.65
  -5  -1  10    7.59    0.76
  -5  -1  10   10.27    1.18
  -5  -1  10    9.69    0.90
  -5  -1  11    6.02    0.72
  -5  -1  11    5.78    0.96
  -5  -1  11    5.77    1.08
  -5  -1  12   10.62    0.82
  -5  -1  12   11.45    1.14
  -5  -1  13    5.56    0.62
  -5   0 -13   15.72    1.53
  -5   0 -12    8.76    1.56
  -5   0 -12    8.50    1.63
  -5   0 -11    1.10    0.92
  -5   0 -11    1.47    1.48
  -5   0 -11   -0.55    1.26
  -5   0 -10   14.79    1.94
  -5   0 -10   14.40    2.60
  -5   0 -10   14.05    2.39
  -5   0  -9   17.80    2.67
  -5   0  -9   18.85    1.45
  -5   0  -9   23.72    2.44
  -5   0  -8   55.32    3.64
  -5   0  -8   47.03    2.84
  -5   0  -8   45.08    4.00
  -5   0  -8   42.26    2.41
  -5   0  -8   40.65    6.37
  -5   0  -7   31.92    2.74
  -5   0  -7   22.22    1.89
  -5   0  -7   22.38    2.80
  -5   0  -7   23.57    1.75
  -5   0  -7   22.25    1.69
  -5   0  -7   19.49    4.86
  -5   0  -7   23.92    4.92
  -5   0  -6  212.00    7.81
  -5   0  -6  208.19   14.99
  -5   0  -6  223.29    7.63
  -5   0  -6  217.51    7.64
  -5   0  -6  232.91    9.19
  -5   0  -5   65.58    3.73
  -5   0  -5   64.40    3.32
  -5   0  -5   87.23    8.19
  -5   0  -5   78.19    8.58
  -5   0  -5   71.38    3.24
  -5   0  -5   76.31    3.34
  -5   0  -5   87.96    4.47
  -5   0  -5   73.98    4.40
  -5   0  -4  256.26    8.49
  -5   0  -4  220.97    7.72
  -5   0  -4  206.00    7.51
  -5   0  -4  273.25   12.57
  -5   0  -4  230.09   13.51
  -5   0  -4  221.83    7.17
  -5   0  -4  217.22    7.32
  -5   0  -4  229.39    7.59
  -5   0  -4  221.20    9.05
  -5   0  -4  242.24    8.86
  -5   0  -3  135.87    5.25
  -5   0  -3  112.02    4.51
  -5   0  -3  133.60    9.49
  -5   0  -3  122.23    4.33
  -5   0  -3  119.56    4.40
  -5   0  -3  122.65    4.57
  -5   0  -3  135.54    5.67
  -5   0  -3  129.45    6.09
  -5   0  -2   46.27    2.63
  -5   0  -2   44.06    2.26
  -5   0  -2   53.10    2.29
  -5   0  -2   49.14    2.18
  -5   0  -2   50.24    2.25
  -5   0  -2   51.71    3.04
  -5   0  -2   53.38    2.26
  -5   0  -1  277.55   10.19
  -5   0  -1  340.03   11.22
  -5   0  -1  320.07    9.98
  -5   0  -1  329.48   14.27
  -5   0  -1  287.19    9.23
  -5   0  -1  305.86    9.32
  -5   0  -1  313.55    9.31
  -5   0  -1  310.72    9.40
  -5   0  -1  310.59    9.28
  -5   0  -1  276.72    9.13
  -5   0  -1  281.53    8.95
  -5   0  -1  303.49    9.16
  -5   0   0  248.26    9.25
  -5   0   0  294.80   10.20
  -5   0   0  286.42    9.03
  -5   0   0  264.69    8.46
  -5   0   0  269.63    8.47
  -5   0   0  275.50    8.43
  -5   0   0  285.49    8.47
  -5   0   0  286.60    8.57
  -5   0   0  252.57    8.26
  -5   0   0  264.78    8.36
  -5   0   1   21.61    2.03
  -5   0   1   17.42    1.34
  -5   0   1   16.63    1.19
  -5   0   1   16.96    1.29
  -5   0   1   17.43    2.92
  -5   0   1   16.70    1.06
  -5   0   1   17.98    1.16
  -5   0   1   17.36    1.14
  -5   0   1   16.44    0.97
  -5   0   1   17.38    1.41
  -5   0   1   17.65    1.12
  -5   0   2   66.80    3.60
  -5   0   2   72.96    2.92
  -5   0   2   51.71    2.28
  -5   0   2   55.80    2.60
  -5   0   2   59.32    5.15
  -5   0   2   62.71    2.41
  -5   0   2   65.59    2.54
  -5   0   2   58.99    2.26
  -5   0   2   64.56    2.48
  -5   0   2   64.46    2.88
  -5   0   2   66.12    2.54
  -5   0   3  359.45   10.73
  -5   0   3  352.25   14.96
  -5   0   3  322.87   10.16
  -5   0   3  352.99   10.35
  -5   0   3  354.59   10.26
  -5   0   3  355.61   10.34
  -5   0   3  346.61   10.85
  -5   0   4  297.55    9.98
  -5   0   4  342.58   14.63
  -5   0   4  329.92   10.26
  -5   0   4  344.65    9.95
  -5   0   4  333.80    9.83
  -5   0   4  343.06   10.53
  -5   0   4  304.83    9.74
  -5   0   5  119.19    7.49
  -5   0   5   95.98    3.93
  -5   0   5  113.67    3.79
  -5   0   5  109.38    3.67
  -5   0   5  113.64    4.34
  -5   0   5   97.14    3.58
  -5   0   6   81.72    2.95
  -5   0   6   74.83    2.79
  -5   0   6   83.40    3.37
  -5   0   6   86.24    6.35
  -5   0   7   56.19    3.54
  -5   0   7   56.31    2.65
  -5   0   7   54.03    2.27
  -5   0   7   56.56    2.86
  -5   0   8    7.08    1.58
  -5   0   8    6.28    0.71
  -5   0   8    7.05    1.09
  -5   0   8    7.03    0.90
  -5   0   9    6.92    1.06
  -5   0   9    5.35    0.64
  -5   0  10    4.20    0.95
  -5   0  11   -0.09    0.63
  -5   0  12   18.77    1.11
  -5   0  12   16.42    1.40
  -5   1 -13    1.85    0.76
  -5   1 -13    1.55    0.81
  -5   1 -12   75.43    4.24
  -5   1 -12   75.05    3.87
  -5   1 -11   77.21    5.27
  -5   1 -11   70.02    4.81
  -5   1 -10   80.25    5.70
  -5   1 -10   83.58    4.54
  -5   1 -10   67.24    4.90
  -5   1  -9   -0.13    1.24
  -5   1  -9   -0.03    0.55
  -5   1  -9    0.67    1.13
  -5   1  -9   -0.92    1.50
  -5   1  -8  197.37    7.71
  -5   1  -8  206.44    9.68
  -5   1  -8  201.11    7.15
  -5   1  -8  205.20    7.11
  -5   1  -8  198.08   14.36
  -5   1  -7  319.41   11.67
  -5   1  -7  314.88   11.15
  -5   1  -7  340.85   13.33
  -5   1  -7  329.09   10.71
  -5   1  -7  335.82   10.71
  -5   1  -6  124.72    5.41
  -5   1  -6  109.12    4.77
  -5   1  -6  117.13    6.32
  -5   1  -6  115.27    4.50
  -5   1  -6  118.94    4.53
  -5   1  -6  119.45   10.12
  -5   1  -6  104.54    9.87
  -5   1  -5   21.68    1.70
  -5   1  -5   17.81    4.02
  -5   1  -5   23.53    4.56
  -5   1  -5   20.72    3.58
  -5   1  -5   22.97    1.56
  -5   1  -5   23.59    1.57
  -5   1  -5   26.38    2.39
  -5   1  -5   21.66    2.39
  -5   1  -4   17.43    1.67
  -5   1  -4   16.63    1.42
  -5   1  -4   21.53    4.12
  -5   1  -4   14.29    3.56
  -5   1  -4   22.01    3.55
  -5   1  -4   16.32    1.14
  -5   1  -4   18.28    1.31
  -5   1  -4   20.24    2.21
  -5   1  -4   17.84    1.94
  -5   1  -3   21.70    1.75
  -5   1  -3   18.83    1.37
  -5   1  -3   19.59    1.43
  -5   1  -3   21.02    1.36
  -5   1  -3   22.12    1.29
  -5   1  -3   19.57    2.19
  -5   1  -3   21.90    2.00
  -5   1  -3   22.71    1.42
  -5   1  -3   17.19    3.71
  -5   1  -3   22.82    3.59
  -5   1  -2   24.38    3.56
  -5   1  -2   28.00    4.13
  -5   1  -2   23.61    1.74
  -5   1  -2   20.58    1.22
  -5   1  -2   23.64    1.33
  -5   1  -2   22.32    1.39
  -5   1  -2   26.19    1.36
  -5   1  -2   20.57    1.30
  -5   1  -2   23.57    1.92
  -5   1  -2   24.17    2.02
  -5   1  -1   93.87    4.49
  -5   1  -1  117.41    5.34
  -5   1  -1   96.26    4.59
  -5   1  -1  122.58    4.58
  -5   1  -1  107.10    7.73
  -5   1  -1  112.69    7.49
  -5   1  -1   94.84    3.70
  -5   1  -1  113.40    3.92
  -5   1  -1  115.01    3.89
  -5   1  -1  113.82    3.84
  -5   1  -1  108.58    3.84
  -5   1  -1  118.11    4.01
  -5   1  -1  109.92    3.70
  -5   1   0    5.90    0.98
  -5   1   0    4.93    0.94
  -5   1   0    6.64    1.30
  -5   1   0    7.08    0.95
  -5   1   0    6.00    0.78
  -5   1   0    5.05    0.58
  -5   1   0    6.10    0.71
  -5   1   0    5.78    0.70
  -5   1   0    5.71    0.65
  -5   1   0    7.59    0.71
  -5   1   0    6.59    0.89
  -5   1   1    4.52    0.85
  -5   1   1    8.15    0.96
  -5   1   1    5.94    0.81
  -5   1   1    7.01    2.24
  -5   1   1    6.23    0.69
  -5   1   1    7.73    0.78
  -5   1   1    7.18    0.67
  -5   1   1    6.37    0.86
  -5   1   1    5.94    0.71
  -5   1   2   40.64    2.22
  -5   1   2   42.67    2.12
  -5   1   2   37.88    1.81
  -5   1   2   48.58    4.63
  -5   1   2   40.48    1.86
  -5   1   2   43.07    1.82
  -5   1   2   46.16    1.97
  -5   1   2   46.08    1.99
  -5   1   2   48.61    2.28
  -5   1   3   97.27    3.92
  -5   1   3  102.87    4.19
  -5   1   3  130.15    4.58
  -5   1   3  109.70    7.23
  -5   1   3  109.60    3.82
  -5   1   3  115.88    4.39
  -5   1   3  125.32    4.56
  -5   1   3  120.51    4.01
  -5   1   3  121.82    4.06
  -5   1   4  206.26    7.23
  -5   1   4  214.76    7.60
  -5   1   4  242.49   11.50
  -5   1   4  205.38    6.92
  -5   1   4  248.63    7.28
  -5   1   4  239.02    7.18
  -5   1   4  251.61    7.82
  -5   1   5   40.67    4.32
  -5   1   5   36.60    2.05
  -5   1   5   50.38    2.47
  -5   1   5   43.56    1.97
  -5   1   5   45.59    2.04
  -5   1   5   48.58    2.46
  -5   1   6   13.40    2.67
  -5   1   6   14.98    1.26
  -5   1   6   19.29    1.48
  -5   1   6   16.46    1.16
  -5   1   6   15.67    1.08
  -5   1   6   14.99    1.29
  -5   1   7   20.93    1.56
  -5   1   7   21.26    1.34
  -5   1   7   19.90    1.22
  -5   1   7   24.27    1.66
  -5   1   7   19.42    1.51
  -5   1   7   25.02    2.27
  -5   1   8   16.72    1.44
  -5   1   8   16.44    1.39
  -5   1   8   15.50    1.06
  -5   1   8   17.69    1.19
  -5   1   8   16.04    1.34
  -5   1   9  121.90    4.82
  -5   1   9  113.67    4.10
  -5   1   9  108.64    4.49
  -5   1  10    6.18    0.71
  -5   1  11   54.68    2.79
  -5   1  11   53.11    2.84
  -5   1  12   77.35    3.40
  -5   1  13   59.64    2.23
  -5   2 -13   13.32    1.48
  -5   2 -13   20.84    1.81
  -5   2 -12    2.40    1.34
  -5   2 -12   -0.24    0.43
  -5   2 -12    1.90    1.13
  -5   2 -11   44.15    2.93
  -5   2 -11   38.02    3.70
  -5   2 -10   29.25    3.47
  -5   2 -10   36.49    2.94
  -5   2 -10   25.45    3.02
  -5   2  -9   30.97    3.59
  -5   2  -9   35.02    3.03
  -5   2  -9   26.12    3.10
  -5   2  -8  200.31    9.34
  -5   2  -8  191.21    7.70
  -5   2  -8  198.06    6.82
  -5   2  -8  190.42    6.68
  -5   2  -8  256.96    9.38
  -5   2  -8  237.97   10.50
  -5   2  -7   24.65    5.11
  -5   2  -7   18.67    1.87
  -5   2  -7   18.65    2.56
  -5   2  -7   20.85    1.49
  -5   2  -7   21.59    1.46
  -5   2  -6   15.82    1.54
  -5   2  -6   15.56    4.02
  -5   2  -6   16.50    1.31
  -5   2  -6   17.35    1.28
  -5   2  -6   15.16    1.66
  -5   2  -5   53.85    2.96
  -5   2  -5   42.74    2.46
  -5   2  -5   31.80    4.95
  -5   2  -5   32.68    4.41
  -5   2  -5   37.12    5.03
  -5   2  -5   44.26    5.88
  -5   2  -5   47.42    2.23
  -5   2  -5   48.50    3.36
  -5   2  -4   64.70    3.12
  -5   2  -4   57.26    6.31
  -5   2  -4   66.33    6.88
  -5   2  -4   74.74    6.55
  -5   2  -4   76.14    2.99
  -5   2  -4   72.96    2.95
  -5   2  -4   75.13    4.17
  -5   2  -4   74.06    4.01
  -5   2  -3    2.39    0.63
  -5   2  -3    2.08    0.57
  -5   2  -3    3.18    1.06
  -5   2  -3    2.66    0.93
  -5   2  -3    2.47    0.58
  -5   2  -3    2.33    0.57
  -5   2  -3    2.91    0.52
  -5   2  -3    2.91    0.53
  -5   2  -3    3.23    1.99
  -5   2  -3    1.97    1.85
  -5   2  -2   86.91    6.76
  -5   2  -2   81.47    6.84
  -5   2  -2   86.32    3.81
  -5   2  -2   79.25    3.15
  -5   2  -2   88.97    3.10
  -5   2  -2   84.93    3.22
  -5   2  -2   90.97    3.08
  -5   2  -2   87.89    3.28
  -5   2  -2   76.53    3.17
  -5   2  -2   86.07    4.11
  -5   2  -2   83.90    4.21
  -5   2  -1  293.94   10.12
  -5   2  -1  253.97    9.06
  -5   2  -1  248.36    9.15
  -5   2  -1  266.32   12.90
  -5   2  -1  287.39   13.19
  -5   2  -1  260.81    8.80
  -5   2  -1  249.64    8.03
  -5   2  -1  265.60    8.21
  -5   2  -1  241.17    8.07
  -5   2  -1  262.17    7.99
  -5   2  -1  260.07    7.86
  -5   2  -1  272.62    8.19
  -5   2   0   10.26    1.32
  -5   2   0   11.63    1.32
  -5   2   0   15.56    1.37
  -5   2   0   11.21    2.49
  -5   2   0   14.15    1.02
  -5   2   0   13.31    0.92
  -5   2   0   15.12    1.07
  -5   2   0   14.52    1.02
  -5   2   0   16.50    1.12
  -5   2   0   14.36    1.06
  -5   2   0   18.43    1.15
  -5   2   1  781.00   25.09
  -5   2   1  889.33   25.16
  -5   2   1  804.59   24.65
  -5   2   1  889.05   29.24
  -5   2   1  929.44   30.29
  -5   2   1  824.71   24.23
  -5   2   1  824.14   24.34
  -5   2   1  895.18   24.51
  -5   2   1  849.16   24.63
  -5   2   2  353.83   12.08
  -5   2   2  395.90   12.24
  -5   2   2  362.95   11.83
  -5   2   2  430.71   16.78
  -5   2   2  357.33   11.32
  -5   2   2  373.25   11.47
  -5   2   2  423.04   11.69
  -5   2   2  424.96   12.29
  -5   2   3  123.32    4.86
  -5   2   3  130.63    5.14
  -5   2   3  148.43    5.53
  -5   2   3  162.27    8.99
  -5   2   3  136.10    4.81
  -5   2   3  161.00    5.57
  -5   2   3  159.38    5.05
  -5   2   3  155.27    4.92
  -5   2   3  150.88    4.99
  -5   2   4  120.87    7.70
  -5   2   4  103.39    4.28
  -5   2   4  111.09    4.54
  -5   2   4  134.50    5.01
  -5   2   4  136.20    4.97
  -5   2   4  129.31    4.26
  -5   2   4  123.75    4.34
  -5   2   5   12.55    2.65
  -5   2   5    8.55    0.98
  -5   2   5   11.34    1.24
  -5   2   5   10.18    0.86
  -5   2   5    9.57    0.93
  -5   2   6  102.89    6.98
  -5   2   6   97.58    4.25
  -5   2   6   94.74    3.50
  -5   2   6   96.05    3.66
  -5   2   6   90.39    3.98
  -5   2   6   89.33    3.82
  -5   2   7    7.35    1.12
  -5   2   7    5.00    0.98
  -5   2   7    6.80    1.06
  -5   2   7    5.54    0.95
  -5   2   8   98.85    4.56
  -5   2   8  114.80    4.67
  -5   2   8  113.16    4.51
  -5   2   8  115.62    4.67
  -5   2   9    0.45    0.58
  -5   2   9    0.30    0.45
  -5   2   9    0.19    0.61
  -5   2   9    0.50    0.68
  -5   2   9    0.19    0.78
  -5   2  10  185.54    6.83
  -5   2  10  181.01    6.31
  -5   2  11  157.48    5.86
  -5   3 -13    1.65    0.89
  -5   3 -12   -0.38    1.24
  -5   3 -12    0.44    0.58
  -5   3 -12    1.15    0.98
  -5   3 -11   13.20    2.46
  -5   3 -11   13.80    2.36
  -5   3 -11   13.35    1.76
  -5   3 -11   10.67    1.94
  -5   3 -10    1.62    1.61
  -5   3 -10    0.46    1.11
  -5   3 -10    0.12    1.21
  -5   3  -9   12.28    2.60
  -5   3  -9    9.93    1.99
  -5   3  -9    8.97    1.98
  -5   3  -8   24.69    1.50
  -5   3  -8   24.89    2.05
  -5   3  -8   19.23    4.91
  -5   3  -8   26.98    3.39
  -5   3  -7    3.72    0.70
  -5   3  -7    4.13    0.99
  -5   3  -7    5.09    1.76
  -5   3  -7    5.48    3.19
  -5   3  -6   96.08    3.72
  -5   3  -6   96.48    3.63
  -5   3  -6   94.86    9.24
  -5   3  -6   98.28    4.44
  -5   3  -5    4.32    2.05
  -5   3  -5    5.04    2.45
  -5   3  -5    5.73    2.72
  -5   3  -5    6.18    1.05
  -5   3  -5    7.97    0.82
  -5   3  -5    5.84    1.44
  -5   3  -5    8.02    1.61
  -5   3  -4   86.65    6.47
  -5   3  -4   78.15    6.84
  -5   3  -4   69.74    7.07
  -5   3  -4   59.56    3.03
  -5   3  -4   69.94    3.46
  -5   3  -4   78.62    2.90
  -5   3  -4   66.73    2.76
  -5   3  -4   75.39    2.85
  -5   3  -4   65.28    2.85
  -5   3  -4   74.36    4.35
  -5   3  -3   41.50    2.44
  -5   3  -3   36.79    1.92
  -5   3  -3   44.11    1.95
  -5   3  -3   40.70    1.82
  -5   3  -3   39.02    5.12
  -5   3  -3   32.58    4.68
  -5   3  -3   40.92    1.91
  -5   3  -3   39.90    2.76
  -5   3  -2   60.91    2.72
  -5   3  -2   59.41    5.81
  -5   3  -2   64.85    2.57
  -5   3  -2   54.88    2.34
  -5   3  -2   59.58    2.55
  -5   3  -2   60.81    2.55
  -5   3  -2   67.61    2.60
  -5   3  -2   68.16    2.36
  -5   3  -2   69.22    3.59
  -5   3  -1   81.80    3.12
  -5   3  -1   88.91    3.11
  -5   3  -1   80.02    2.96
  -5   3  -1   77.93    6.21
  -5   3  -1   76.48    3.02
  -5   3  -1   73.08    2.98
  -5   3  -1   82.19    3.09
  -5   3  -1   76.13    3.02
  -5   3  -1   84.10    3.99
  -5   3   0   48.50    2.82
  -5   3   0   45.22    2.51
  -5   3   0   46.85    2.08
  -5   3   0   41.87    4.30
  -5   3   0   44.95    2.02
  -5   3   0   42.85    2.04
  -5   3   0   51.02    2.14
  -5   3   0   51.62    2.60
  -5   3   0   47.95    2.06
  -5   3   1   -0.05    0.61
  -5   3   1    1.33    0.70
  -5   3   1    0.38    0.70
  -5   3   1    0.86    1.09
  -5   3   1    0.25    0.41
  -5   3   1    0.39    0.46
  -5   3   1    0.24    0.62
  -5   3   1    0.23    0.48
  -5   3   1    0.86    0.52
  -5   3   2   29.07    1.85
  -5   3   2   35.16    2.13
  -5   3   2   29.31    1.52
  -5   3   2   24.87    1.98
  -5   3   2   29.02    1.63
  -5   3   2   32.52    1.66
  -5   3   3    5.28    0.95
  -5   3   3    7.11    1.07
  -5   3   3    5.88    0.70
  -5   3   3    6.69    0.82
  -5   3   3    7.40    0.82
  -5   3   3    4.49    0.92
  -5   3   4   38.63    2.40
  -5   3   4   29.48    1.80
  -5   3   4   30.03    1.65
  -5   3   4   34.93    1.62
  -5   3   4   38.38    1.87
  -5   3   4   37.96    2.22
  -5   3   4   36.83    2.28
  -5   3   5  170.46    6.32
  -5   3   5  183.28    6.57
  -5   3   5  197.02    7.10
  -5   3   5  150.32    5.91
  -5   3   5  201.63   10.37
  -5   3   5  211.81   10.75
  -5   3   5  215.54    7.00
  -5   3   5  211.87    7.20
  -5   3   5  203.09    6.28
  -5   3   6   20.87    1.57
  -5   3   6   20.72    1.66
  -5   3   6   18.23    1.76
  -5   3   6   26.14    3.70
  -5   3   6   21.19    3.46
  -5   3   6   21.27    1.40
  -5   3   6   24.35    1.80
  -5   3   6   26.20    1.96
  -5   3   7   56.52    3.24
  -5   3   7   55.23    2.51
  -5   3   7   56.24    2.95
  -5   3   7   58.47    3.11
  -5   3   7   52.58    2.73
  -5   3   7   58.34    2.95
  -5   3   8  245.53    9.43
  -5   3   8  281.60    9.42
  -5   3   8  248.49    8.44
  -5   3   8  248.98    8.99
  -5   3   8  288.38    9.09
  -5   3   8  293.21    9.21
  -5   3   9  219.38    8.79
  -5   3   9  241.80    8.73
  -5   3  10    1.99    0.82
  -5   3  10    1.63    0.78
  -5   3  10    2.25    0.84
  -5   3  11    3.02    0.76
  -5   4 -13   21.17    1.93
  -5   4 -12   13.75    2.00
  -5   4 -12    7.59    1.10
  -5   4 -11   41.14    3.76
  -5   4 -11   38.25    2.76
  -5   4 -10  148.45    6.56
  -5   4 -10  114.78    7.03
  -5   4  -9    2.08    1.37
  -5   4  -9    3.54    1.87
  -5   4  -8    0.99    0.87
  -5   4  -8   -1.28    3.01
  -5   4  -8    1.14    0.73
  -5   4  -8    0.87    1.30
  -5   4  -8    1.61    1.49
  -5   4  -7   22.93    2.09
  -5   4  -7   19.49    1.26
  -5   4  -7   19.80    1.72
  -5   4  -7   19.26    2.78
  -5   4  -7   19.35    4.79
  -5   4  -6  146.59    5.81
  -5   4  -6  148.31   11.82
  -5   4  -6  138.76    7.41
  -5   4  -6  153.43    6.87
  -5   4  -6  155.04    7.45
  -5   4  -5    9.92    0.99
  -5   4  -5   11.43    1.27
  -5   4  -5   12.86    1.79
  -5   4  -5   17.96    3.32
  -5   4  -5    8.60    3.29
  -5   4  -5   10.86    3.31
  -5   4  -4   46.11    2.30
  -5   4  -4   54.76    2.24
  -5   4  -4   47.16    2.25
  -5   4  -4   52.64    2.78
  -5   4  -4   51.50    2.16
  -5   4  -4   55.13    2.34
  -5   4  -4   47.71    6.10
  -5   4  -4   55.60    5.50
  -5   4  -3   43.48    1.92
  -5   4  -3   40.96    2.04
  -5   4  -3   37.54    1.90
  -5   4  -3   40.15    2.15
  -5   4  -3   47.40    2.52
  -5   4  -3   45.98    1.95
  -5   4  -3   43.28    2.00
  -5   4  -3   42.76    4.95
  -5   4  -2   67.35    3.90
  -5   4  -2   82.22    3.38
  -5   4  -2   85.69    3.62
  -5   4  -2   58.60    5.99
  -5   4  -2   84.22    6.56
  -5   4  -2   68.50    2.87
  -5   4  -2   71.74    3.01
  -5   4  -2   81.15    2.99
  -5   4  -2   78.19    2.94
  -5   4  -2   78.91    3.02
  -5   4  -2   82.06    2.92
  -5   4  -1  430.83   12.67
  -5   4  -1  403.07   12.37
  -5   4  -1  384.02   11.80
  -5   4  -1  436.48   17.48
  -5   4  -1  356.77   16.23
  -5   4  -1  350.55   11.63
  -5   4  -1  376.34   11.86
  -5   4  -1  402.93   11.90
  -5   4  -1  423.25   11.84
  -5   4  -1  379.78   13.22
  -5   4   0   82.29    3.44
  -5   4   0   81.86    3.00
  -5   4   0   79.91    3.03
  -5   4   0   73.68    3.03
  -5   4   0   66.36    5.40
  -5   4   0   68.81    2.91
  -5   4   0   71.30    2.94
  -5   4   0   74.66    3.91
  -5   4   1   45.89    2.39
  -5   4   1   43.85    2.04
  -5   4   1   38.97    2.02
  -5   4   1   39.38    1.90
  -5   4   1   38.42    2.71
  -5   4   1   39.31    1.93
  -5   4   1   36.38    1.74
  -5   4   1   42.26    4.54
  -5   4   2  117.95    4.99
  -5   4   2  112.81    4.24
  -5   4   2  138.64    8.39
  -5   4   2  122.79    4.30
  -5   4   2  108.86    4.05
  -5   4   2  138.51    4.52
  -5   4   2  133.51    4.96
  -5   4   3   -0.26    0.71
  -5   4   3    0.58    1.53
  -5   4   3    0.52    0.49
  -5   4   3    0.16    0.44
  -5   4   3    0.30    0.62
  -5   4   3    0.80    0.53
  -5   4   4  342.70   14.92
  -5   4   4  308.49   10.67
  -5   4   4  290.68   10.12
  -5   4   4  296.52    9.59
  -5   4   4  317.37    9.85
  -5   4   4  332.12   10.61
  -5   4   5  198.47   10.69
  -5   4   5  177.19    7.00
  -5   4   5  187.12    6.61
  -5   4   5  161.61    5.90
  -5   4   5  191.64    6.95
  -5   4   5  193.75    7.04
  -5   4   5  177.22    6.20
  -5   4   6   18.27    3.36
  -5   4   6   17.61    3.17
  -5   4   6   17.12    1.46
  -5   4   6   18.09    1.58
  -5   4   6   12.87    1.62
  -5   4   6   15.52    1.15
  -5   4   6   17.52    1.68
  -5   4   6   18.57    1.79
  -5   4   6   15.97    1.31
  -5   4   7   35.79    2.69
  -5   4   7   40.91    2.61
  -5   4   7   40.92    2.69
  -5   4   7   37.42    2.13
  -5   4   7   45.16    2.50
  -5   4   7   38.73    2.29
  -5   4   8   64.37    3.80
  -5   4   8   73.29    3.78
  -5   4   8   71.90    3.64
  -5   4   8   71.00    3.16
  -5   4   9    5.97    1.17
  -5   4   9    4.59    0.78
  -5   4   9    5.11    1.03
  -5   4   9    5.16    1.02
  -5   4   9    4.74    0.97
  -5   4  10   99.88    4.97
  -5   4  10  107.66    4.88
  -5   4  10  137.37    4.88
  -5   4  10  131.48    4.88
  -5   4  11    0.26    0.57
  -5   4  11    0.05    0.59
  -5   4  12    5.30    0.64
  -5   5 -13   99.77    4.16
  -5   5 -13   74.39    3.65
  -5   5 -12   76.84    3.90
  -5   5 -12    9.38    1.10
  -5   5 -11   28.47    2.37
  -5   5 -11   31.33    1.76
  -5   5 -10   94.67    4.99
  -5   5  -9    2.95    1.39
  -5   5  -9    3.67    2.16
  -5   5  -9    4.38    1.01
  -5   5  -8    0.37    0.87
  -5   5  -8    0.18    0.50
  -5   5  -8    0.22    1.17
  -5   5  -8    1.58    1.64
  -5   5  -8    1.36    1.40
  -5   5  -8    2.97    2.80
  -5   5  -7    8.95    1.49
  -5   5  -7    6.08    3.32
  -5   5  -7    7.81    1.12
  -5   5  -7    7.32    1.53
  -5   5  -7    5.26    1.73
  -5   5  -6    6.97    1.39
  -5   5  -6    5.35    0.82
  -5   5  -6    4.53    0.92
  -5   5  -6    5.27    1.36
  -5   5  -5  290.76   17.20
  -5   5  -5  345.02   15.71
  -5   5  -5  340.58   10.67
  -5   5  -5  295.91   10.08
  -5   5  -5  275.61   10.01
  -5   5  -5  352.07    9.85
  -5   5  -5  338.19   10.05
  -5   5  -5  313.40   11.64
  -5   5  -4  387.46   20.39
  -5   5  -4  532.54   20.70
  -5   5  -4  465.66   14.40
  -5   5  -4  390.62   13.74
  -5   5  -4  491.95   13.63
  -5   5  -4  480.15   13.79
  -5   5  -4  440.47   15.43
  -5   5  -3  175.71    5.93
  -5   5  -3  147.57    5.74
  -5   5  -3  190.48    5.74
  -5   5  -3  153.09    6.10
  -5   5  -3  179.13    6.37
  -5   5  -3  177.04    5.65
  -5   5  -3  192.22    5.87
  -5   5  -3  138.68   10.29
  -5   5  -3  213.25   11.45
  -5   5  -2    3.39    1.17
  -5   5  -2    4.48    2.24
  -5   5  -2    4.71    2.13
  -5   5  -2    5.09    0.96
  -5   5  -2    8.56    1.09
  -5   5  -2    5.36    0.75
  -5   5  -2    5.02    0.66
  -5   5  -2    5.02    0.67
  -5   5  -2    4.54    0.70
  -5   5  -2    5.76    0.65
  -5   5  -2    5.22    0.70
  -5   5  -1    0.81    0.88
  -5   5  -1    1.07    0.67
  -5   5  -1    0.40    0.74
  -5   5  -1    0.66    1.45
  -5   5  -1    0.42    0.48
  -5   5  -1    0.62    0.49
  -5   5  -1    1.29    0.54
  -5   5  -1    1.10    0.46
  -5   5  -1    1.02    0.58
  -5   5   0   17.33    1.54
  -5   5   0   19.03    1.53
  -5   5   0   14.47    1.36
  -5   5   0   17.52    1.22
  -5   5   0   13.50    1.06
  -5   5   0   14.26    1.32
  -5   5   0   15.47    1.19
  -5   5   0   14.26    1.09
  -5   5   0   14.60    1.12
  -5   5   1   59.08    2.97
  -5   5   1   57.70    2.92
  -5   5   1   53.62    2.59
  -5   5   1   51.85    2.18
  -5   5   1   56.08    5.57
  -5   5   1   52.73    2.41
  -5   5   1   48.99    2.26
  -5   5   1   56.41    2.49
  -5   5   1   58.33    2.85
  -5   5   1   52.95    2.41
  -5   5   1   59.84    2.56
  -5   5   2   11.80    1.29
  -5   5   2   12.38    2.92
  -5   5   2   12.40    1.07
  -5   5   2   13.01    1.09
  -5   5   2   10.90    0.94
  -5   5   2   13.28    1.42
  -5   5   2   12.86    1.35
  -5   5   2   11.86    1.10
  -5   5   3  366.50   11.41
  -5   5   3  400.91   17.10
  -5   5   3  337.95   11.14
  -5   5   3  359.62   11.16
  -5   5   3  319.66   10.88
  -5   5   3  396.30   11.41
  -5   5   3  390.30   12.13
  -5   5   3  377.14   11.91
  -5   5   4  453.77   18.40
  -5   5   4  389.99   13.05
  -5   5   4  409.53   12.38
  -5   5   4  352.57   11.77
  -5   5   4  372.83   11.99
  -5   5   4  393.59   12.89
  -5   5   4  408.39   12.22
  -5   5   4  426.27   13.12
  -5   5   5  116.69    8.27
  -5   5   5   91.17    4.48
  -5   5   5   98.53    4.22
  -5   5   5   81.57    3.40
  -5   5   5   83.56    3.56
  -5   5   5  102.26    3.90
  -5   5   5  106.71    4.62
  -5   5   6   16.63    3.53
  -5   5   6   17.54    1.64
  -5   5   6   16.10    1.84
  -5   5   6   15.80    1.27
  -5   5   6   18.52    1.47
  -5   5   6   17.94    1.80
  -5   5   7   81.07    3.50
  -5   5   7   75.94    3.50
  -5   5   7   65.07    3.82
  -5   5   7   61.30    2.89
  -5   5   7   70.21    3.74
  -5   5   7   73.52    3.25
  -5   5   8   11.36    1.48
  -5   5   8   10.41    1.32
  -5   5   8    7.24    1.37
  -5   5   8    7.16    0.85
  -5   5   8    7.19    1.24
  -5   5   8    8.02    1.03
  -5   5   9   32.04    2.49
  -5   5   9   33.93    2.35
  -5   5   9   34.51    1.99
  -5   5  10    2.14    0.88
  -5   5  10    2.70    0.91
  -5   5  10    4.02    0.72
  -5   5  10    4.22    0.92
  -5   5  10    4.06    1.03
  -5   5  10    5.90    1.12
  -5   5  11    9.16    1.22
  -5   5  11   10.96    1.25
  -5   5  12    0.54    0.39
  -5   6 -13   53.88    2.80
  -5   6 -12   -0.14    0.31
  -5   6 -12    1.42    0.85
  -5   6 -12    1.69    1.18
  -5   6 -11   27.83    2.26
  -5   6 -11   29.05    2.59
  -5   6 -10   23.13    2.30
  -5   6 -10   28.94    3.31
  -5   6  -9    0.97    1.14
  -5   6  -9    1.44    1.80
  -5   6  -9   -0.20    0.79
  -5   6  -8   37.25    3.99
  -5   6  -8   34.94    2.54
  -5   6  -7   74.18    4.01
  -5   6  -7   76.00    5.56
  -5   6  -7   69.88    3.11
  -5   6  -7   75.01    4.17
  -5   6  -6    0.22    0.98
  -5   6  -6   -0.04    0.45
  -5   6  -6    0.25    0.51
  -5   6  -6    1.44    1.03
  -5   6  -6    1.01    1.51
  -5   6  -6    0.74    2.73
  -5   6  -5    6.81    2.97
  -5   6  -5   11.87    3.01
  -5   6  -5   17.90    1.42
  -5   6  -5   14.43    1.86
  -5   6  -5   15.04    1.22
  -5   6  -5   13.68    1.18
  -5   6  -5   14.62    1.08
  -5   6  -5   13.36    1.88
  -5   6  -5    9.51    2.21
  -5   6  -4   75.42    3.27
  -5   6  -4   58.49    3.07
  -5   6  -4   52.88    4.37
  -5   6  -4   70.77    6.77
  -5   6  -4   40.47    5.89
  -5   6  -4   61.84    2.85
  -5   6  -4   67.57    2.89
  -5   6  -4   73.93    2.59
  -5   6  -4   69.33    2.73
  -5   6  -4   65.22    3.96
  -5   6  -3   57.85    3.07
  -5   6  -3   70.71    3.14
  -5   6  -3   44.98    3.98
  -5   6  -3   65.31    2.51
  -5   6  -3   61.97    2.76
  -5   6  -3   66.62    3.97
  -5   6  -3   73.12    2.72
  -5   6  -3   40.94    5.55
  -5   6  -3   69.78    6.77
  -5   6  -2   -0.25    1.76
  -5   6  -2    0.67    0.45
  -5   6  -2    1.43    0.62
  -5   6  -2    1.09    0.81
  -5   6  -2    0.20    0.35
  -5   6  -2    0.47    0.48
  -5   6  -2    1.51    0.50
  -5   6  -2    0.77    0.38
  -5   6  -1   79.19    7.09
  -5   6  -1   72.81    3.59
  -5   6  -1   75.16    3.45
  -5   6  -1   73.91    2.95
  -5   6  -1   73.43    2.79
  -5   6  -1   77.88    2.95
  -5   6  -1   72.63    3.17
  -5   6  -1   73.00    3.05
  -5   6   0   71.47    3.40
  -5   6   0   70.47    3.57
  -5   6   0   76.24    3.06
  -5   6   0   70.11    2.94
  -5   6   0   75.17    2.99
  -5   6   0   73.25    2.92
  -5   6   0   72.93    3.24
  -5   6   1   62.30    6.21
  -5   6   1   61.68    2.90
  -5   6   1   57.45    3.13
  -5   6   1   57.19    3.01
  -5   6   1   59.21    2.63
  -5   6   1   57.76    2.54
  -5   6   1   58.66    2.64
  -5   6   1   56.27    2.83
  -5   6   1   59.32    2.59
  -5   6   2    7.61    2.63
  -5   6   2    6.63    1.21
  -5   6   2    6.89    0.89
  -5   6   2    7.59    1.13
  -5   6   2    6.13    0.87
  -5   6   2    6.61    0.80
  -5   6   2    7.47    0.85
  -5   6   2    7.37    0.91
  -5   6   2    7.34    1.08
  -5   6   2    8.75    0.97
  -5   6   3   69.33    6.58
  -5   6   3   68.83    3.24
  -5   6   3   64.91    2.77
  -5   6   3   64.31    3.48
  -5   6   3   56.45    2.65
  -5   6   3   66.69    2.90
  -5   6   3   62.30    2.72
  -5   6   3   69.96    2.98
  -5   6   3   68.18    3.51
  -5   6   3   68.66    3.36
  -5   6   4  145.05    5.70
  -5   6   4  143.16    5.33
  -5   6   4  133.54    4.89
  -5   6   4  138.06    9.77
  -5   6   4  122.11    4.72
  -5   6   4  132.89    4.95
  -5   6   4  142.62    5.11
  -5   6   4  132.65    5.69
  -5   6   5  152.65    5.88
  -5   6   5  153.19    5.22
  -5   6   5  117.50    9.34
  -5   6   5  128.44    4.86
  -5   6   5  132.03    5.08
  -5   6   5  136.03    4.96
  -5   6   5  149.98    5.33
  -5   6   5  143.25    5.97
  -5   6   6  180.11    7.59
  -5   6   6  205.14    7.44
  -5   6   6  176.57    6.43
  -5   6   6  172.45    6.56
  -5   6   6  188.51    7.54
  -5   6   6  206.92    6.92
  -5   6   6  222.17    7.18
  -5   6   6  214.76    6.85
  -5   6   7   10.24    1.46
  -5   6   7    9.42    1.46
  -5   6   7    8.35    1.01
  -5   6   7    8.58    0.94
  -5   6   7    9.05    1.12
  -5   6   7    9.59    1.44
  -5   6   7   11.10    1.43
  -5   6   7    9.86    1.23
  -5   6   8    0.21    0.80
  -5   6   8    0.21    0.79
  -5   6   8    0.13    0.53
  -5   6   8   -0.13    0.79
  -5   6   8    0.28    0.62
  -5   6   8   -0.31    0.97
  -5   6   8    0.16    0.76
  -5   6   9    1.00    0.81
  -5   6   9    0.73    0.79
  -5   6   9    0.74    0.52
  -5   6   9    1.49    0.97
  -5   6   9    0.33    0.57
  -5   6   9    0.41    0.73
  -5   6  10   48.15    2.31
  -5   6  10   47.60    2.74
  -5   6  10   50.16    2.74
  -5   6  10   47.60    2.86
  -5   6  10   57.53    2.84
  -5   6  11    6.02    0.70
  -5   7 -12    2.18    0.47
  -5   7 -11    0.98    1.18
  -5   7 -11    0.25    0.67
  -5   7 -10   10.96    1.08
  -5   7 -10   11.21    1.61
  -5   7  -9  184.18    6.95
  -5   7  -9  191.38    8.01
  -5   7  -8   46.78    4.24
  -5   7  -8   42.95    2.81
  -5   7  -7   17.45    1.33
  -5   7  -7   17.64    2.85
  -5   7  -7   16.79    1.86
  -5   7  -7   16.97    1.97
  -5   7  -6   85.03    4.42
  -5   7  -6   76.59    5.43
  -5   7  -6   81.94    3.39
  -5   7  -6   84.36    4.41
  -5   7  -5   45.44    5.56
  -5   7  -5   42.99    2.67
  -5   7  -5   58.26    3.63
  -5   7  -5   52.45    4.33
  -5   7  -5   59.22    2.60
  -5   7  -5   58.09    2.67
  -5   7  -5   63.54    2.43
  -5   7  -5   73.95    3.97
  -5   7  -4   23.15    4.13
  -5   7  -4   28.02    1.75
  -5   7  -4   22.48    1.85
  -5   7  -4   23.83    1.65
  -5   7  -4   23.83    2.85
  -5   7  -4   29.80    1.66
  -5   7  -4   21.84    1.54
  -5   7  -4   29.17    1.49
  -5   7  -4   28.65    2.54
  -5   7  -3    5.50    0.86
  -5   7  -3    4.23    1.06
  -5   7  -3    6.54    1.46
  -5   7  -3    4.32    0.88
  -5   7  -3    4.10    2.40
  -5   7  -3    5.57    0.81
  -5   7  -3    5.51    0.71
  -5   7  -3    4.98    1.58
  -5   7  -3    5.92    1.41
  -5   7  -2  326.45   16.30
  -5   7  -2  279.32    9.81
  -5   7  -2  312.79   10.90
  -5   7  -2  284.31    9.13
  -5   7  -2  330.25    9.61
  -5   7  -2  329.41    9.42
  -5   7  -2  290.83    9.22
  -5   7  -2  308.35    9.90
  -5   7  -2  264.44   10.15
  -5   7  -1  128.17    4.58
  -5   7  -1  137.91    4.54
  -5   7  -1  128.04    4.42
  -5   7  -1  124.46    4.23
  -5   7  -1  121.93    4.60
  -5   7  -1  123.89    4.97
  -5   7  -1  116.13    5.28
  -5   7   0    0.27    1.92
  -5   7   0   -0.06    0.88
  -5   7   0    0.32    0.55
  -5   7   0    0.80    0.54
  -5   7   0    0.54    0.49
  -5   7   0    0.72    0.55
  -5   7   0    0.87    0.55
  -5   7   0    1.00    0.61
  -5   7   0    1.00    0.51
  -5   7   1   72.41    7.28
  -5   7   1   68.62    3.24
  -5   7   1   73.24    3.54
  -5   7   1   66.53    3.40
  -5   7   1   70.38    3.82
  -5   7   1   73.91    3.18
  -5   7   1   79.58    3.14
  -5   7   1   87.62    3.34
  -5   7   1   74.13    3.03
  -5   7   1   74.87    3.36
  -5   7   1   83.80    3.30
  -5   7   2    0.27    1.71
  -5   7   2    1.01    0.62
  -5   7   2    1.07    0.71
  -5   7   2    0.39    0.99
  -5   7   2    1.54    0.77
  -5   7   2    1.27    0.71
  -5   7   2    0.33    0.55
  -5   7   2    1.38    0.56
  -5   7   2    1.24    0.63
  -5   7   2    0.74    0.55
  -5   7   2    1.06    0.73
  -5   7   2    1.00    0.73
  -5   7   3   61.28    6.78
  -5   7   3   75.60    3.49
  -5   7   3   65.67    2.90
  -5   7   3   68.74    3.67
  -5   7   3   61.92    3.41
  -5   7   3   63.28    3.43
  -5   7   3   66.74    2.90
  -5   7   3   73.69    3.10
  -5   7   3   68.34    2.91
  -5   7   3   68.09    3.36
  -5   7   4  121.09    9.72
  -5   7   4  146.15    5.44
  -5   7   4  159.14    6.32
  -5   7   4  147.00    6.16
  -5   7   4  142.36    5.32
  -5   7   4  155.30    5.57
  -5   7   4  158.16    5.44
  -5   7   4  174.77    5.76
  -5   7   4  158.81    6.35
  -5   7   5  147.88    5.87
  -5   7   5  135.27    5.83
  -5   7   5  130.23    4.88
  -5   7   5  127.89    4.90
  -5   7   5  143.01    5.02
  -5   7   5  136.68    5.12
  -5   7   5  152.20    5.32
  -5   7   5  143.53    5.93
  -5   7   5  144.75    5.17
  -5   7   6    7.17    1.29
  -5   7   6    5.04    0.76
  -5   7   6    6.74    0.85
  -5   7   6    5.13    0.87
  -5   7   6    7.79    1.03
  -5   7   6    5.68    1.20
  -5   7   6    5.20    0.99
  -5   7   6    5.34    1.23
  -5   7   7  132.67    5.85
  -5   7   7  144.37    5.70
  -5   7   7  129.77    5.80
  -5   7   7  129.75    4.98
  -5   7   7  129.83    4.83
  -5   7   7  139.52    5.18
  -5   7   7  128.31    5.72
  -5   7   7  138.64    5.16
  -5   7   8   -0.25    0.75
  -5   7   8   -0.32    0.70
  -5   7   8    0.19    0.52
  -5   7   8    0.16    0.45
  -5   7   8    0.07    0.56
  -5   7   8   -0.06    0.69
  -5   7   8   -0.21    0.90
  -5   7   9   12.45    1.45
  -5   7   9   12.08    1.34
  -5   7   9   12.19    1.38
  -5   7   9   14.02    1.16
  -5   7   9   12.04    0.93
  -5   7   9   11.50    0.99
  -5   7  10   20.55    1.30
  -5   7  11    3.62    0.49
  -5   8 -11   -0.42    0.98
  -5   8 -11    0.08    0.52
  -5   8 -11    0.26    0.49
  -5   8 -10   13.86    1.16
  -5   8 -10   12.38    1.50
  -5   8  -9   72.09    3.47
  -5   8  -9   74.74    4.11
  -5   8  -8  184.31    8.21
  -5   8  -8  148.32    6.19
  -5   8  -7   25.92    1.58
  -5   8  -7   27.11    3.02
  -5   8  -7   25.12    2.09
  -5   8  -7   22.93    2.12
  -5   8  -6   21.52    1.47
  -5   8  -6   25.71    3.01
  -5   8  -6   24.64    2.17
  -5   8  -6   19.64    2.10
  -5   8  -5   23.68    1.57
  -5   8  -5   17.39    2.58
  -5   8  -5   26.89    1.62
  -5   8  -5   28.53    1.56
  -5   8  -5   19.39    1.71
  -5   8  -5   21.52    2.14
  -5   8  -4   21.30    4.05
  -5   8  -4   26.04    2.08
  -5   8  -4   25.58    1.80
  -5   8  -4   29.92    2.56
  -5   8  -4   24.76    2.86
  -5   8  -4   33.00    1.82
  -5   8  -4   33.86    1.76
  -5   8  -4   33.60    1.54
  -5   8  -4   30.43    2.53
  -5   8  -3   14.42    3.54
  -5   8  -3   22.98    1.96
  -5   8  -3   22.73    1.70
  -5   8  -3   23.60    2.26
  -5   8  -3   11.57    2.04
  -5   8  -3   25.51    1.49
  -5   8  -3   24.09    1.31
  -5   8  -3   18.57    2.12
  -5   8  -2   18.93    2.11
  -5   8  -2   22.51    1.76
  -5   8  -2   20.22    1.50
  -5   8  -2   18.49    1.89
  -5   8  -2   25.78    1.51
  -5   8  -2   24.41    1.36
  -5   8  -2   18.19    3.98
  -5   8  -1  151.87    5.69
  -5   8  -1  139.45    6.10
  -5   8  -1  138.96    5.94
  -5   8  -1  144.42    5.40
  -5   8  -1  157.09    5.20
  -5   8  -1  147.50    5.13
  -5   8  -1  142.63    4.90
  -5   8  -1  130.75    4.75
  -5   8   0  639.54   28.36
  -5   8   0  690.45   21.58
  -5   8   0  682.18   22.22
  -5   8   0  701.91   22.36
  -5   8   0  766.45   21.29
  -5   8   0  737.06   21.08
  -5   8   0  777.75   21.28
  -5   8   0  825.35   21.40
  -5   8   0  634.81   20.74
  -5   8   0  689.20   20.92
  -5   8   1  626.81   27.42
  -5   8   1  665.89   20.59
  -5   8   1  579.62   20.41
  -5   8   1  637.24   21.00
  -5   8   1  616.02   20.24
  -5   8   1  731.02   20.27
  -5   8   1  751.80   20.18
  -5   8   1  661.63   19.86
  -5   8   1  630.66   20.20
  -5   8   1  792.34   20.34
  -5   8   2   82.59    8.13
  -5   8   2   96.23    4.30
  -5   8   2   85.89    4.28
  -5   8   2   91.98    4.41
  -5   8   2  100.33    3.96
  -5   8   2  103.98    3.94
  -5   8   2   93.17    4.08
  -5   8   2  108.00    4.59
  -5   8   2  109.98    4.05
  -5   8   2  106.94    4.03
  -5   8   2  107.02    3.94
  -5   8   2   95.16    4.18
  -5   8   3    6.47    2.64
  -5   8   3    6.96    0.99
  -5   8   3    5.95    1.06
  -5   8   3    6.78    1.11
  -5   8   3    6.75    1.38
  -5   8   3    5.31    1.10
  -5   8   3    8.29    0.93
  -5   8   3    7.08    0.96
  -5   8   3    7.90    0.98
  -5   8   3    7.83    0.92
  -5   8   3    8.28    1.27
  -5   8   3    6.31    1.04
  -5   8   4    0.55    1.77
  -5   8   4    2.92    0.88
  -5   8   4    2.76    1.08
  -5   8   4    2.97    0.94
  -5   8   4    3.12    0.68
  -5   8   4    2.50    0.85
  -5   8   4    2.75    0.80
  -5   8   4    2.86    0.68
  -5   8   4    2.28    0.68
  -5   8   4    2.17    0.82
  -5   8   5    0.12    0.89
  -5   8   5   -0.12    0.66
  -5   8   5    0.51    0.72
  -5   8   5   -0.03    0.47
  -5   8   5    0.29    0.73
  -5   8   5   -0.27    0.72
  -5   8   5    0.32    0.51
  -5   8   5    0.32    0.58
  -5   8   5    0.26    0.50
  -5   8   5    0.67    0.61
  -5   8   6   14.50    1.60
  -5   8   6   14.03    1.59
  -5   8   6   13.33    1.48
  -5   8   6   13.91    1.10
  -5   8   6   11.35    1.42
  -5   8   6   13.97    1.13
  -5   8   6   14.77    1.21
  -5   8   6   12.58    1.07
  -5   8   6   14.15    1.26
  -5   8   6   12.78    1.52
  -5   8   7   20.93    1.90
  -5   8   7   23.09    1.88
  -5   8   7   18.25    1.76
  -5   8   7   21.61    1.29
  -5   8   7   22.03    1.48
  -5   8   7   22.66    1.35
  -5   8   7   22.78    1.39
  -5   8   7   25.18    1.60
  -5   8   7   19.66    1.80
  -5   8   7   21.37    1.81
  -5   8   8   -0.13    0.69
  -5   8   8    0.16    0.62
  -5   8   8    0.60    0.53
  -5   8   8    0.03    0.47
  -5   8   8    0.10    0.43
  -5   8   9   20.33    1.28
  -5   8   9   20.35    1.10
  -5   8   9   18.40    1.15
  -5   8  10   41.65    1.79
  -5   8  10   45.71    1.91
  -5   9 -11    0.10    0.65
  -5   9 -11   -0.08    0.42
  -5   9 -10    1.17    0.65
  -5   9 -10    1.92    1.05
  -5   9  -9   67.78    3.67
  -5   9  -9   78.17    3.35
  -5   9  -8  131.62    6.35
  -5   9  -8  127.20    5.17
  -5   9  -7   34.93    3.12
  -5   9  -7   37.90    2.50
  -5   9  -7   28.27    2.09
  -5   9  -6   36.43    1.90
  -5   9  -6   37.45    3.35
  -5   9  -6   41.55    2.03
  -5   9  -6   41.56    3.28
  -5   9  -6   43.13    2.65
  -5   9  -5   46.77    3.05
  -5   9  -5   44.05    2.27
  -5   9  -5   42.00    3.47
  -5   9  -5   50.71    2.14
  -5   9  -5   49.83    2.29
  -5   9  -5   46.98    2.94
  -5   9  -4   18.07    2.02
  -5   9  -4   19.42    1.52
  -5   9  -4   15.40    2.23
  -5   9  -4   20.21    1.37
  -5   9  -4   22.60    1.34
  -5   9  -4   17.10    1.71
  -5   9  -4   19.19    2.01
  -5   9  -3   54.89    3.28
  -5   9  -3   60.28    3.06
  -5   9  -3   58.99    3.58
  -5   9  -3   67.51    2.73
  -5   9  -3   68.97    2.49
  -5   9  -3   62.42    3.73
  -5   9  -2   11.85    1.69
  -5   9  -2   11.73    1.37
  -5   9  -2   12.78    1.65
  -5   9  -2   15.74    1.16
  -5   9  -2   13.81    0.96
  -5   9  -2   14.50    3.69
  -5   9  -1   86.84    3.32
  -5   9  -1   76.42    4.05
  -5   9  -1   81.07    3.06
  -5   9  -1   75.59    4.06
  -5   9  -1   81.19    3.80
  -5   9   0   59.43    6.82
  -5   9   0   74.90    3.86
  -5   9   0   85.76    3.82
  -5   9   0   70.14    3.26
  -5   9   0   77.18    4.02
  -5   9   0   85.73    3.23
  -5   9   0   79.88    3.02
  -5   9   0   81.42    3.22
  -5   9   0   68.37    2.81
  -5   9   0   79.90    3.17
  -5   9   1   41.18    2.31
  -5   9   1   38.71    2.57
  -5   9   1   44.10    2.17
  -5   9   1   41.89    2.00
  -5   9   1   43.55    2.16
  -5   9   1   39.98    1.89
  -5   9   1   47.82    2.22
  -5   9   2   14.29    1.39
  -5   9   2   14.94    1.48
  -5   9   2   16.78    1.83
  -5   9   2   16.72    1.26
  -5   9   2   12.89    1.35
  -5   9   2   18.80    1.33
  -5   9   2   16.88    1.31
  -5   9   2   13.71    1.26
  -5   9   2   14.55    1.09
  -5   9   2   18.31    1.32
  -5   9   3   27.93    2.13
  -5   9   3   32.04    2.08
  -5   9   3   31.61    2.41
  -5   9   3   34.17    1.84
  -5   9   3   28.22    2.02
  -5   9   3   34.44    1.82
  -5   9   3   33.27    1.86
  -5   9   3   29.36    1.92
  -5   9   3   28.59    2.10
  -5   9   3   33.62    1.87
  -5   9   4   54.08    3.17
  -5   9   4   52.94    2.87
  -5   9   4   50.92    3.02
  -5   9   4   60.21    2.62
  -5   9   4   56.76    2.52
  -5   9   4   48.79    2.81
  -5   9   4   61.12    2.57
  -5   9   4   58.41    2.63
  -5   9   4   56.31    3.03
  -5   9   4   57.60    2.61
  -5   9   4   50.56    2.73
  -5   9   5    0.96    0.63
  -5   9   5    1.91    0.91
  -5   9   5    2.31    0.81
  -5   9   5    1.59    0.56
  -5   9   5    2.29    0.81
  -5   9   5    1.74    0.58
  -5   9   5    1.83    0.61
  -5   9   5    1.90    0.75
  -5   9   5    1.22    0.65
  -5   9   5    1.77    0.71
  -5   9   6   15.32    1.44
  -5   9   6   15.98    1.58
  -5   9   6   18.52    1.22
  -5   9   6   18.74    1.29
  -5   9   6   13.89    1.43
  -5   9   6   16.64    1.47
  -5   9   6   19.60    1.21
  -5   9   7   35.24    1.67
  -5   9   7   35.07    1.74
  -5   9   7   32.71    2.10
  -5   9   7   35.58    1.80
  -5   9   7   31.47    1.53
  -5   9   8   20.89    1.14
  -5   9   8   20.66    1.21
  -5   9   8   21.04    1.27
  -5   9   9   14.26    0.87
  -5   9   9   14.76    0.82
  -5   9   9   15.25    0.97
  -5   9   9   14.49    0.91
  -5   9  10    9.08    0.64
  -5   9  10    8.55    0.58
  -5  10 -10    0.42    0.61
  -5  10  -9   44.83    2.54
  -5  10  -9   66.29    3.29
  -5  10  -8    4.45    0.89
  -5  10  -8    4.88    1.23
  -5  10  -7   18.45    1.62
  -5  10  -7   17.30    2.06
  -5  10  -6   26.51    1.46
  -5  10  -6   26.11    2.50
  -5  10  -6   26.77    2.38
  -5  10  -6   28.08    1.92
  -5  10  -5    1.31    0.76
  -5  10  -5    2.49    0.69
  -5  10  -5    2.26    1.00
  -5  10  -5    0.65    1.05
  -5  10  -5    2.68    0.57
  -5  10  -5    1.66    0.82
  -5  10  -5    1.51    1.18
  -5  10  -4   25.88    1.70
  -5  10  -4   27.08    2.18
  -5  10  -4   26.28    2.89
  -5  10  -4   30.00    1.46
  -5  10  -4   27.80    1.55
  -5  10  -4   21.22    1.83
  -5  10  -4   25.97    2.12
  -5  10  -3  209.49    6.21
  -5  10  -3  159.66    6.86
  -5  10  -3  188.72    6.70
  -5  10  -3  183.53    7.19
  -5  10  -3  178.34    7.30
  -5  10  -2   56.20    2.31
  -5  10  -2   46.06    2.90
  -5  10  -2   53.95    3.29
  -5  10  -2   45.73    2.91
  -5  10  -2   53.77    2.77
  -5  10  -1   30.68    1.58
  -5  10  -1   25.42    2.14
  -5  10  -1   28.38    1.98
  -5  10  -1   23.91    2.01
  -5  10  -1   26.13    1.31
  -5  10   0   11.13    0.95
  -5  10   0    9.39    0.94
  -5  10   0    8.77    0.77
  -5  10   0    8.88    1.23
  -5  10   0    7.71    1.22
  -5  10   1    7.28    1.09
  -5  10   1    8.42    1.39
  -5  10   1    8.31    0.77
  -5  10   1    9.85    0.93
  -5  10   1    7.17    0.83
  -5  10   1    9.16    0.91
  -5  10   2    1.03    0.89
  -5  10   2    1.04    0.52
  -5  10   2    0.44    0.41
  -5  10   2    0.45    0.48
  -5  10   2    0.56    0.38
  -5  10   2    0.81    0.51
  -5  10   3   16.65    2.41
  -5  10   3   19.95    1.67
  -5  10   3   16.11    1.66
  -5  10   3   16.17    1.34
  -5  10   3   20.56    1.30
  -5  10   3   17.38    1.20
  -5  10   3   17.53    1.23
  -5  10   3   15.76    1.05
  -5  10   4   21.34    2.47
  -5  10   4   23.58    1.77
  -5  10   4   18.67    1.72
  -5  10   4   20.72    1.31
  -5  10   4   21.32    1.36
  -5  10   4   22.54    1.35
  -5  10   4   20.77    1.21
  -5  10   4   19.29    1.59
  -5  10   4   22.59    1.38
  -5  10   5   -0.32    0.92
  -5  10   5   -0.53    0.77
  -5  10   5    0.12    0.67
  -5  10   5    0.58    0.46
  -5  10   5   -0.05    0.40
  -5  10   5   -0.11    0.41
  -5  10   5   -0.03    0.45
  -5  10   5    0.02    0.38
  -5  10   6   10.22    1.08
  -5  10   6    7.79    0.76
  -5  10   6    8.42    0.75
  -5  10   6    8.06    0.78
  -5  10   6    7.18    0.68
  -5  10   6    7.46    0.75
  -5  10   7    0.52    0.53
  -5  10   7    0.50    0.35
  -5  10   7    0.89    0.39
  -5  10   7    0.78    0.37
  -5  10   7    0.92    0.41
  -5  10   8    0.06    0.31
  -5  10   8   -0.26    0.39
  -5  10   8    0.06    0.26
  -5  10   9   14.66    0.74
  -5  11  -9   80.33    2.84
  -5  11  -8    2.00    0.61
  -5  11  -8    1.32    0.67
  -5  11  -7    2.67    0.42
  -5  11  -7    1.93    0.81
  -5  11  -6   56.17    2.94
  -5  11  -6   60.17    2.79
  -5  11  -5   32.21    2.50
  -5  11  -5   25.58    1.74
  -5  11  -5   31.58    1.59
  -5  11  -5   30.55    2.01
  -5  11  -4   25.92    1.89
  -5  11  -4   29.89    1.67
  -5  11  -4   33.72    2.79
  -5  11  -4   29.22    1.46
  -5  11  -4   21.51    1.69
  -5  11  -4   27.91    1.91
  -5  11  -3    0.75    0.59
  -5  11  -3    1.17    0.78
  -5  11  -3    1.04    1.18
  -5  11  -3    0.85    0.37
  -5  11  -3    0.69    0.44
  -5  11  -3    0.74    0.71
  -5  11  -3    1.19    0.70
  -5  11  -2    4.29    0.97
  -5  11  -2    4.61    0.86
  -5  11  -2    4.12    1.50
  -5  11  -2    3.01    0.95
  -5  11  -2    3.94    0.98
  -5  11  -2    4.48    0.57
  -5  11  -1    0.31    0.66
  -5  11  -1   -0.48    0.68
  -5  11  -1    0.04    0.36
  -5  11  -1    0.30    0.74
  -5  11  -1    0.36    0.77
  -5  11   0    0.64    0.41
  -5  11   0    0.51    1.25
  -5  11   0    0.71    0.73
  -5  11   0    0.49    0.62
  -5  11   1   38.66    3.13
  -5  11   1   39.20    1.40
  -5  11   1   37.88    1.45
  -5  11   1   33.63    2.02
  -5  11   2    5.82    0.97
  -5  11   2    4.88    1.48
  -5  11   2    5.85    0.67
  -5  11   2    5.72    0.56
  -5  11   2    6.90    0.73
  -5  11   2    5.93    1.04
  -5  11   3    1.24    0.70
  -5  11   3    0.98    0.69
  -5  11   3    0.69    0.40
  -5  11   3    0.96    0.45
  -5  11   3    1.04    0.44
  -5  11   3    0.36    0.33
  -5  11   3    0.41    1.09
  -5  11   4   12.03    1.12
  -5  11   4   10.63    0.81
  -5  11   4   11.05    0.83
  -5  11   4   10.16    0.80
  -5  11   4   10.49    0.73
  -5  11   4   11.28    1.58
  -5  11   5  119.09    3.80
  -5  11   5  113.86    3.83
  -5  11   5  112.87    3.78
  -5  11   5  122.23    4.16
  -5  11   6   44.26    1.68
  -5  11   6   49.22    1.95
  -5  11   7   22.69    0.96
  -5  11   7   22.40    1.07
  -5  12  -6   -0.07    0.22
  -5  12  -5   20.35    1.60
  -5  12  -5   26.85    1.15
  -5  12  -4   58.87    2.34
  -5  12  -4   62.50    3.26
  -5  12  -3    2.14    0.57
  -5  12  -3    2.32    0.63
  -5  12  -3    2.27    0.99
  -5  12  -2    1.28    0.39
  -5  12  -2    1.38    0.53
  -5  12  -2    1.63    0.63
  -5  12  -2    0.64    0.88
  -5  12  -1   -0.45    0.59
  -5  12  -1    0.08    0.17
  -5  12  -1   -0.08    0.49
  -5  12   0   16.69    0.85
  -5  12   0   14.02    1.36
  -5  12   0   18.73    1.99
  -5  12   1   -0.07    0.88
  -5  12   1    0.29    0.28
  -5  12   1    0.19    0.52
  -5  12   2  100.18    4.54
  -5  12   2  108.11    3.64
  -5  12   3   35.03    2.20
  -5  12   3   29.30    1.26
  -5  12   3   34.32    1.61
  -5  12   4    8.02    0.54
  -5  12   4    9.93    0.77
  -5  12   5    0.09    0.28
  -5  13  -2    5.55    0.82
  -5  13  -2    4.18    0.46
  -5  13  -1   14.26    0.83
  -5  13   0    3.30    0.73
  -5  13   1   14.79    0.81
  -4 -10  -2    0.49    0.54
  -4 -10  -1   26.48    1.79
  -4 -10   0   20.60    1.05
  -4 -10   0   18.73    1.58
  -4 -10   0   19.05    1.01
  -4 -10   1    4.52    0.58
  -4 -10   1    2.95    0.82
  -4 -10   1    3.22    0.50
  -4 -10   2    0.67    0.43
  -4 -10   2    0.15    0.59
  -4 -10   2    0.63    0.35
  -4 -10   3    5.05    0.76
  -4 -10   3    6.87    0.60
  -4 -10   4   56.37    2.18
  -4 -10   4   56.85    2.20
  -4 -10   5   46.36    1.85
  -4 -10   5   47.70    1.88
  -4 -10   6   18.48    0.96
  -4 -10   6   18.52    0.94
  -4 -10   7    1.78    0.31
  -4 -10   7    1.72    0.34
  -4  -9  -5   -0.19    0.50
  -4  -9  -5    0.23    0.44
  -4  -9  -4    0.34    0.40
  -4  -9  -4   -0.13    0.36
  -4  -9  -4   -0.35    0.81
  -4  -9  -3    9.01    0.81
  -4  -9  -2    8.57    1.48
  -4  -9  -2    8.35    0.83
  -4  -9  -2    6.00    1.09
  -4  -9  -2    6.00    0.84
  -4  -9  -1    5.83    1.43
  -4  -9  -1    3.02    1.04
  -4  -9  -1    3.68    0.79
  -4  -9   0   35.07    2.88
  -4  -9   0   34.88    1.83
  -4  -9   0   39.53    2.02
  -4  -9   0   32.13    2.33
  -4  -9   1    7.01    0.99
  -4  -9   1    7.28    0.93
  -4  -9   1    7.29    1.62
  -4  -9   2    0.30    0.68
  -4  -9   2    0.90    0.59
  -4  -9   2    1.04    1.06
  -4  -9   2    1.52    1.03
  -4  -9   3   21.85    1.35
  -4  -9   3   22.77    1.54
  -4  -9   3   22.79    1.51
  -4  -9   3   17.79    1.85
  -4  -9   3   17.53    1.91
  -4  -9   4  105.93    3.78
  -4  -9   4  110.36    3.88
  -4  -9   4   86.66    4.19
  -4  -9   4   73.41    3.96
  -4  -9   5  108.99    3.86
  -4  -9   5   90.78    4.26
  -4  -9   6   56.80    1.82
  -4  -9   6   44.57    2.13
  -4  -9   7    0.56    0.49
  -4  -9   7    0.48    0.36
  -4  -9   8    2.34    0.56
  -4  -9   8    1.98    0.48
  -4  -9   8    1.70    0.39
  -4  -9   9    7.91    0.58
  -4  -9   9    9.32    0.71
  -4  -8  -7    5.30    1.02
  -4  -8  -7    4.81    0.79
  -4  -8  -6    9.49    1.28
  -4  -8  -6   18.48    1.12
  -4  -8  -5   30.89    1.58
  -4  -8  -5   26.87    2.33
  -4  -8  -4    7.74    1.59
  -4  -8  -4    9.54    0.92
  -4  -8  -4   10.74    1.11
  -4  -8  -3   20.25    1.43
  -4  -8  -3   18.13    1.84
  -4  -8  -3   20.03    1.58
  -4  -8  -2   46.40    3.72
  -4  -8  -2   49.07    2.43
  -4  -8  -2   43.33    2.89
  -4  -8  -2   47.19    2.54
  -4  -8  -1    1.20    1.18
  -4  -8  -1    1.28    0.87
  -4  -8  -1    1.28    0.81
  -4  -8  -1    0.80    0.79
  -4  -8  -1    1.40    1.48
  -4  -8   0   33.61    2.19
  -4  -8   0   41.89    2.37
  -4  -8   0   36.91    2.77
  -4  -8   0   33.38    3.24
  -4  -8   1   -0.05    0.87
  -4  -8   1    0.66    0.76
  -4  -8   1    1.18    1.39
  -4  -8   1    0.29    0.84
  -4  -8   2   17.94    1.64
  -4  -8   2   14.92    1.41
  -4  -8   2   15.55    1.48
  -4  -8   2   14.93    1.83
  -4  -8   2   13.48    1.94
  -4  -8   2   12.98    2.12
  -4  -8   3    0.08    0.78
  -4  -8   3    0.45    0.64
  -4  -8   3    0.27    0.82
  -4  -8   3    0.05    0.47
  -4  -8   3    0.46    1.10
  -4  -8   3    0.86    1.17
  -4  -8   4   22.12    2.22
  -4  -8   4   29.78    1.84
  -4  -8   4   27.01    1.53
  -4  -8   4   22.08    1.20
  -4  -8   4   27.19    2.38
  -4  -8   4   24.67    1.24
  -4  -8   5   63.38    2.81
  -4  -8   5   50.50    2.13
  -4  -8   5   57.07    3.41
  -4  -8   5   46.12    2.19
  -4  -8   5   53.90    2.21
  -4  -8   5   48.99    2.05
  -4  -8   6    1.73    0.87
  -4  -8   6    0.90    0.75
  -4  -8   6    0.76    0.56
  -4  -8   6    0.06    1.05
  -4  -8   6    1.06    0.59
  -4  -8   6    0.77    0.55
  -4  -8   7   35.28    1.67
  -4  -8   7   32.22    2.32
  -4  -8   7   34.06    1.79
  -4  -8   8   24.53    1.23
  -4  -8   8   29.37    1.11
  -4  -8   8   32.31    1.66
  -4  -8   8   26.63    1.13
  -4  -8   9    1.76    0.55
  -4  -8   9   -0.03    0.27
  -4  -8   9    1.89    0.47
  -4  -8   9    2.10    0.59
  -4  -8   9    1.64    0.67
  -4  -8   9    1.62    0.50
  -4  -8  10   21.39    1.21
  -4  -8  10   15.49    0.92
  -4  -8  10   13.15    0.81
  -4  -8  10   18.46    1.03
  -4  -8  11   36.95    1.55
  -4  -8  11   36.96    1.49
  -4  -7  -8   33.53    2.69
  -4  -7  -8   32.67    2.04
  -4  -7  -8   30.24    1.50
  -4  -7  -7   25.40    2.04
  -4  -7  -7   28.18    1.63
  -4  -7  -6    3.13    0.82
  -4  -7  -6    3.86    0.66
  -4  -7  -6    4.13    1.24
  -4  -7  -5   16.10    1.27
  -4  -7  -5   19.61    1.59
  -4  -7  -4  240.59    9.90
  -4  -7  -4  226.57    7.86
  -4  -7  -4  234.51    8.66
  -4  -7  -4  242.89    8.19
  -4  -7  -3    1.49    0.80
  -4  -7  -3    0.91    1.23
  -4  -7  -3    0.34    0.85
  -4  -7  -2    1.35    0.58
  -4  -7  -2    1.80    1.34
  -4  -7  -2    1.65    0.90
  -4  -7  -2    2.10    0.86
  -4  -7  -2    2.01    1.02
  -4  -7  -1    0.62    1.28
  -4  -7  -1    0.47    0.92
  -4  -7  -1    2.01    1.04
  -4  -7  -1    1.38    0.85
  -4  -7  -1    0.59    0.51
  -4  -7  -1    0.51    1.57
  -4  -7   0  125.34    6.05
  -4  -7   0  127.82    5.37
  -4  -7   0  141.49    5.54
  -4  -7   0  141.73    6.39
  -4  -7   0  130.54    4.92
  -4  -7   0  145.88    6.37
  -4  -7   0  130.62    7.26
  -4  -7   1  116.24    4.91
  -4  -7   1  122.75    4.92
  -4  -7   1  120.13    5.85
  -4  -7   1  112.64    4.40
  -4  -7   1  118.74    5.65
  -4  -7   1  132.02    6.90
  -4  -7   2  128.75    6.07
  -4  -7   2  136.54    5.38
  -4  -7   2  138.70    5.47
  -4  -7   2  163.85    6.76
  -4  -7   2  134.26    4.82
  -4  -7   2  129.04    4.88
  -4  -7   2  150.98    7.38
  -4  -7   2  149.16    6.45
  -4  -7   3   72.20    4.09
  -4  -7   3   57.26    3.62
  -4  -7   3   66.29    3.21
  -4  -7   3   62.69    3.00
  -4  -7   3   72.77    4.17
  -4  -7   3   53.74    2.53
  -4  -7   3   57.80    2.57
  -4  -7   3   60.41    2.62
  -4  -7   3   56.34    2.46
  -4  -7   3   61.40    4.31
  -4  -7   4    2.78    1.40
  -4  -7   4    2.12    1.03
  -4  -7   4    1.49    1.05
  -4  -7   4    3.10    0.78
  -4  -7   4    3.57    1.35
  -4  -7   4    3.68    0.69
  -4  -7   4    3.03    0.73
  -4  -7   4    3.89    1.41
  -4  -7   5  132.20    4.93
  -4  -7   5  103.05    3.75
  -4  -7   5  101.59    3.79
  -4  -7   5  120.13    5.54
  -4  -7   5   92.88    3.72
  -4  -7   5  104.71    5.16
  -4  -7   6    7.41    0.89
  -4  -7   6    6.99    1.58
  -4  -7   6    7.22    0.75
  -4  -7   6    6.97    0.88
  -4  -7   7    1.54    0.77
  -4  -7   7    2.17    0.67
  -4  -7   7    1.20    1.10
  -4  -7   7    2.54    0.67
  -4  -7   8    0.33    0.58
  -4  -7   8    0.18    0.69
  -4  -7   8   -0.02    0.54
  -4  -7   9   49.07    1.97
  -4  -7   9   44.29    2.02
  -4  -7  10   59.44    2.18
  -4  -7  10   54.76    2.26
  -4  -7  11  123.18    3.87
  -4  -7  12    0.02    0.40
  -4  -7  12    0.35    0.42
  -4  -6 -10    2.28    0.95
  -4  -6  -9    5.47    1.47
  -4  -6  -9    6.51    1.03
  -4  -6  -9    4.25    1.11
  -4  -6  -8   39.87    3.49
  -4  -6  -8   35.92    2.51
  -4  -6  -8   40.48    2.16
  -4  -6  -7   57.79    3.44
  -4  -6  -7   61.68    2.94
  -4  -6  -6   11.59    1.07
  -4  -6  -6   10.02    1.79
  -4  -6  -5   52.80    2.76
  -4  -6  -5   52.51    2.63
  -4  -6  -5   55.47    4.00
  -4  -6  -5   59.82    3.06
  -4  -6  -4    4.36    1.63
  -4  -6  -4    2.97    0.86
  -4  -6  -4    4.15    0.88
  -4  -6  -4    3.79    1.42
  -4  -6  -4    5.02    1.17
  -4  -6  -3   28.06    3.17
  -4  -6  -3   29.47    2.14
  -4  -6  -3   27.02    2.03
  -4  -6  -3   22.04    1.64
  -4  -6  -3   25.53    2.54
  -4  -6  -3   34.43    7.01
  -4  -6  -2   26.85    2.06
  -4  -6  -2   32.62    2.24
  -4  -6  -2   28.09    2.62
  -4  -6  -2   27.06    1.86
  -4  -6  -2   24.51    1.67
  -4  -6  -2   22.02    4.26
  -4  -6  -2   28.16    2.65
  -4  -6  -1  394.58   20.21
  -4  -6  -1  497.58   15.77
  -4  -6  -1  474.24   15.63
  -4  -6  -1  481.37   14.55
  -4  -6  -1  480.43   14.76
  -4  -6  -1  492.31   15.95
  -4  -6  -1  475.69   14.30
  -4  -6  -1  389.80   13.88
  -4  -6  -1  496.32   17.38
  -4  -6   0   68.32    7.08
  -4  -6   0   77.96    4.21
  -4  -6   0   70.20    3.92
  -4  -6   0   64.75    3.32
  -4  -6   0   66.74    3.26
  -4  -6   0   78.48    4.33
  -4  -6   0   61.83    2.77
  -4  -6   0   67.94    3.02
  -4  -6   0   58.08    2.71
  -4  -6   0   71.31    4.97
  -4  -6   1   22.52    1.82
  -4  -6   1   20.82    1.72
  -4  -6   1   16.72    2.16
  -4  -6   1   21.89    1.48
  -4  -6   1   20.75    1.50
  -4  -6   1   24.57    2.25
  -4  -6   1   17.46    2.66
  -4  -6   2   17.92    4.01
  -4  -6   2   27.78    2.59
  -4  -6   2   18.40    2.06
  -4  -6   2   23.68    1.79
  -4  -6   2   17.86    1.88
  -4  -6   2   22.05    1.83
  -4  -6   2   26.81    2.56
  -4  -6   2   23.70    1.49
  -4  -6   2   22.79    1.51
  -4  -6   2   22.04    1.37
  -4  -6   2   26.11    2.95
  -4  -6   3    6.19    2.77
  -4  -6   3    8.95    1.75
  -4  -6   3   12.40    1.71
  -4  -6   3   10.15    1.52
  -4  -6   3   11.03    1.24
  -4  -6   3    9.94    1.84
  -4  -6   3   10.29    1.05
  -4  -6   3   10.82    1.02
  -4  -6   3   10.06    1.01
  -4  -6   3    9.50    0.99
  -4  -6   3    8.03    1.86
  -4  -6   4  221.07    9.68
  -4  -6   4  228.30    9.09
  -4  -6   4  293.76   10.15
  -4  -6   4  253.39    7.84
  -4  -6   4  244.33    7.81
  -4  -6   4  253.09    7.78
  -4  -6   4  228.93    7.73
  -4  -6   4  198.39   13.62
  -4  -6   4  278.91    9.72
  -4  -6   4  231.54    7.79
  -4  -6   5    6.28    0.93
  -4  -6   5    7.01    0.89
  -4  -6   5    7.45    0.85
  -4  -6   5    6.80    0.91
  -4  -6   5    3.90    2.42
  -4  -6   5    5.61    1.66
  -4  -6   5    9.00    0.97
  -4  -6   5    7.77    0.84
  -4  -6   6   87.62    3.41
  -4  -6   6   92.33    3.40
  -4  -6   6   90.43    3.29
  -4  -6   6   80.71    3.36
  -4  -6   6   93.62    4.74
  -4  -6   6   88.45    3.36
  -4  -6   6   90.86    3.32
  -4  -6   7    2.14    0.65
  -4  -6   7    2.49    0.62
  -4  -6   7    3.66    0.79
  -4  -6   7    1.12    1.21
  -4  -6   7    3.42    0.75
  -4  -6   7    2.58    0.55
  -4  -6   8    6.93    0.87
  -4  -6   8    7.15    0.84
  -4  -6   8    7.51    0.77
  -4  -6   8    5.53    0.90
  -4  -6   9   40.30    1.85
  -4  -6   9   38.49    1.90
  -4  -6   9   38.60    1.81
  -4  -6   9   41.85    1.74
  -4  -6   9   36.74    1.92
  -4  -6  10  126.18    4.21
  -4  -6  10  131.20    4.08
  -4  -6  11   39.87    1.63
  -4  -6  11   36.69    1.71
  -4  -6  11   34.70    1.73
  -4  -6  12  101.03    3.65
  -4  -6  12  114.09    3.48
  -4  -5 -11   30.16    2.47
  -4  -5 -10   16.97    1.49
  -4  -5 -10   17.82    2.04
  -4  -5  -9    2.28    1.46
  -4  -5  -9    4.16    0.98
  -4  -5  -9    5.39    0.97
  -4  -5  -8  176.87    7.03
  -4  -5  -8  198.67    6.53
  -4  -5  -7   23.37    1.39
  -4  -5  -7   22.44    2.31
  -4  -5  -6    1.68    0.85
  -4  -5  -6    0.76    0.56
  -4  -5  -6    1.15    1.15
  -4  -5  -6    1.97    0.96
  -4  -5  -5   39.58    3.37
  -4  -5  -5   39.80    2.42
  -4  -5  -5   38.12    2.19
  -4  -5  -5   34.80    5.65
  -4  -5  -5   38.69    2.87
  -4  -5  -5   43.04    7.82
  -4  -5  -5   42.55    2.60
  -4  -5  -4  109.72    5.99
  -4  -5  -4  113.37    4.66
  -4  -5  -4   99.96    4.32
  -4  -5  -4  111.19   12.39
  -4  -5  -4  109.15    5.22
  -4  -5  -3    3.85    1.69
  -4  -5  -3    4.16    1.00
  -4  -5  -3    3.44    0.91
  -4  -5  -3    2.58    0.81
  -4  -5  -3    1.62    1.95
  -4  -5  -3    4.76    1.47
  -4  -5  -2  565.46   17.52
  -4  -5  -2  561.97   17.52
  -4  -5  -2  578.66   17.36
  -4  -5  -2  546.24   17.04
  -4  -5  -2  625.12   18.58
  -4  -5  -2  501.78   16.78
  -4  -5  -2  473.94   22.69
  -4  -5  -2  592.10   18.31
  -4  -5  -1   21.11    2.26
  -4  -5  -1   19.23    3.92
  -4  -5  -1   21.37    1.87
  -4  -5  -1   20.73    1.84
  -4  -5  -1   20.74    2.06
  -4  -5  -1   22.67    1.78
  -4  -5  -1   19.90    1.80
  -4  -5  -1   21.21    1.65
  -4  -5  -1   24.21    2.31
  -4  -5  -1   18.42    1.34
  -4  -5  -1   22.09    1.60
  -4  -5  -1   18.83    1.39
  -4  -5  -1   21.50    2.78
  -4  -5   0   56.62    6.22
  -4  -5   0   59.71    3.58
  -4  -5   0   61.55    3.18
  -4  -5   0   59.52    3.13
  -4  -5   0   64.64    3.55
  -4  -5   0   61.86    2.95
  -4  -5   0   67.42    3.11
  -4  -5   0   59.65    3.14
  -4  -5   0   64.47    3.78
  -4  -5   0   59.71    2.74
  -4  -5   0   58.15    2.54
  -4  -5   0   48.16    2.30
  -4  -5   0   56.52    2.54
  -4  -5   0   58.15    4.35
  -4  -5   1   53.33    3.23
  -4  -5   1   54.18    2.76
  -4  -5   1   55.39    2.77
  -4  -5   1   56.96    3.04
  -4  -5   1   61.85    3.67
  -4  -5   1   47.05    2.30
  -4  -5   1   52.70    2.45
  -4  -5   1   52.38    2.35
  -4  -5   1   46.90    2.21
  -4  -5   1   52.59    4.10
  -4  -5   2    6.03    1.70
  -4  -5   2    8.43    1.60
  -4  -5   2    4.30    2.17
  -4  -5   2    3.80    1.11
  -4  -5   2    2.44    1.01
  -4  -5   2    3.32    1.11
  -4  -5   2    5.60    1.20
  -4  -5   2    5.05    0.94
  -4  -5   2    9.63    1.70
  -4  -5   2    7.45    0.92
  -4  -5   2    6.76    0.85
  -4  -5   2    6.33    0.80
  -4  -5   2    6.90    0.85
  -4  -5   2    6.83    0.89
  -4  -5   2    6.36    0.88
  -4  -5   3  164.26    7.78
  -4  -5   3  180.39    7.25
  -4  -5   3  154.87   10.66
  -4  -5   3  184.91    6.74
  -4  -5   3  186.68    6.74
  -4  -5   3  186.51    7.15
  -4  -5   3  170.84    6.23
  -4  -5   3  188.84    7.60
  -4  -5   3  176.83    5.86
  -4  -5   3  171.97    5.91
  -4  -5   3  166.40    5.77
  -4  -5   3  184.26    5.87
  -4  -5   3  174.10    5.81
  -4  -5   3  173.46    5.83
  -4  -5   4   14.01    1.98
  -4  -5   4   14.82    1.61
  -4  -5   4   13.67    1.65
  -4  -5   4   15.18    1.65
  -4  -5   4   14.43    1.02
  -4  -5   4   14.93    1.11
  -4  -5   4   15.85    1.95
  -4  -5   4   11.92    3.20
  -4  -5   4   14.57    1.10
  -4  -5   4   15.03    1.18
  -4  -5   4   12.58    1.08
  -4  -5   5   -0.37    0.89
  -4  -5   5    0.21    0.86
  -4  -5   5   -0.52    1.99
  -4  -5   5    0.44    1.12
  -4  -5   5    0.20    0.46
  -4  -5   5    1.00    0.57
  -4  -5   5    0.22    0.42
  -4  -5   5    0.32    0.61
  -4  -5   5    0.67    0.66
  -4  -5   6   22.43    1.81
  -4  -5   6   18.09    3.80
  -4  -5   6   24.48    2.38
  -4  -5   6   25.26    1.39
  -4  -5   6   23.56    1.37
  -4  -5   6   22.44    1.41
  -4  -5   6   24.79    1.50
  -4  -5   7    0.72    1.04
  -4  -5   7    0.32    0.76
  -4  -5   7    0.02    0.54
  -4  -5   7    0.18    0.44
  -4  -5   7    0.70    0.56
  -4  -5   7    0.70    1.19
  -4  -5   8   29.06    1.43
  -4  -5   8   28.39    2.00
  -4  -5   8   25.75    1.59
  -4  -5   8   27.94    1.53
  -4  -5   8   26.68    1.44
  -4  -5   9   45.85    2.02
  -4  -5   9   41.79    2.08
  -4  -5   9   42.85    1.89
  -4  -5  10  103.78    3.61
  -4  -5  10  100.11    3.73
  -4  -5  10  101.11    3.49
  -4  -5  11   63.37    2.59
  -4  -5  11   65.07    2.45
  -4  -5  11   65.45    2.34
  -4  -5  12    2.90    0.64
  -4  -5  12    3.18    0.58
  -4  -5  13    8.28    0.78
  -4  -4 -12    0.28    0.84
  -4  -4 -11   21.52    2.21
  -4  -4 -11    0.11    0.32
  -4  -4 -10    2.66    0.85
  -4  -4 -10    5.23    1.70
  -4  -4  -9   22.83    1.82
  -4  -4  -9   22.03    2.02
  -4  -4  -8   13.19    1.50
  -4  -4  -8   11.49    1.66
  -4  -4  -8   15.23    1.80
  -4  -4  -7   40.82    2.56
  -4  -4  -7   44.89    3.25
  -4  -4  -7   34.92    2.94
  -4  -4  -6  357.61   11.53
  -4  -4  -6  350.99   12.90
  -4  -4  -6  344.28   12.93
  -4  -4  -6  382.90   19.39
  -4  -4  -6  329.70   10.78
  -4  -4  -6  354.51   11.54
  -4  -4  -5   64.45    4.27
  -4  -4  -5   60.19    2.84
  -4  -4  -5   64.01    3.21
  -4  -4  -5   65.06    3.72
  -4  -4  -5   64.17    7.41
  -4  -4  -4   80.43    7.55
  -4  -4  -4  101.34    4.81
  -4  -4  -4  104.08    4.35
  -4  -4  -4  105.49    4.37
  -4  -4  -4   86.96    3.90
  -4  -4  -4   97.93    4.14
  -4  -4  -4   86.80    4.89
  -4  -4  -4   94.76    5.42
  -4  -4  -3  247.46    8.84
  -4  -4  -3  232.42   12.93
  -4  -4  -3  250.55    8.29
  -4  -4  -3  249.38    8.29
  -4  -4  -3  227.90    8.06
  -4  -4  -3  244.16    8.10
  -4  -4  -3  221.72    7.77
  -4  -4  -3  220.88    7.62
  -4  -4  -3  226.62    7.86
  -4  -4  -3  224.52    7.84
  -4  -4  -3  210.62    8.96
  -4  -4  -3  242.85    9.89
  -4  -4  -2   23.64    1.82
  -4  -4  -2   21.26    1.76
  -4  -4  -2   21.70    1.64
  -4  -4  -2   23.63    1.60
  -4  -4  -2   22.54    1.73
  -4  -4  -2   22.32    2.11
  -4  -4  -2   17.62    1.22
  -4  -4  -2   20.89    1.55
  -4  -4  -2   19.97    1.35
  -4  -4  -2   20.45    1.46
  -4  -4  -2   18.96    2.07
  -4  -4  -1   46.91    5.39
  -4  -4  -1   50.53    2.69
  -4  -4  -1   46.24    2.88
  -4  -4  -1   51.17    2.71
  -4  -4  -1   50.77    2.65
  -4  -4  -1   57.17    2.66
  -4  -4  -1   53.27    2.52
  -4  -4  -1   53.31    3.19
  -4  -4  -1   45.86    2.29
  -4  -4  -1   43.98    2.10
  -4  -4  -1   44.29    2.08
  -4  -4  -1   46.38    2.25
  -4  -4  -1   42.80    3.08
  -4  -4  -1   51.29    3.76
  -4  -4   0    4.17    1.19
  -4  -4   0    6.01    1.59
  -4  -4   0    3.28    2.17
  -4  -4   0    6.35    1.20
  -4  -4   0    6.14    0.97
  -4  -4   0    7.37    1.11
  -4  -4   0    6.76    0.96
  -4  -4   0    3.22    1.14
  -4  -4   0    5.65    0.80
  -4  -4   0    5.53    0.82
  -4  -4   0    5.16    0.78
  -4  -4   0    5.59    0.66
  -4  -4   0    6.07    0.84
  -4  -4   0    6.59    0.76
  -4  -4   0    5.39    0.81
  -4  -4   0    5.06    0.74
  -4  -4   1  169.04    7.26
  -4  -4   1  150.97    9.50
  -4  -4   1  157.07    5.96
  -4  -4   1  158.45    5.45
  -4  -4   1  148.17    5.61
  -4  -4   1  167.17    5.53
  -4  -4   1  175.89    6.53
  -4  -4   1  147.56    5.12
  -4  -4   1  130.58    4.78
  -4  -4   1  139.79    5.02
  -4  -4   1  145.58    4.96
  -4  -4   1  148.29    5.00
  -4  -4   1  135.99    4.90
  -4  -4   1  150.12    4.93
  -4  -4   1  150.28    5.01
  -4  -4   2    4.14    1.34
  -4  -4   2    2.60    1.85
  -4  -4   2    1.84    0.89
  -4  -4   2    2.76    0.89
  -4  -4   2    2.11    0.83
  -4  -4   2    1.88    0.86
  -4  -4   2    3.02    0.72
  -4  -4   2    4.29    1.21
  -4  -4   2    2.49    0.60
  -4  -4   2    2.89    0.60
  -4  -4   2    2.55    0.50
  -4  -4   2    2.60    0.68
  -4  -4   2    2.98    0.67
  -4  -4   3   80.80    4.54
  -4  -4   3   78.39    3.59
  -4  -4   3   77.22    3.58
  -4  -4   3   83.79    3.81
  -4  -4   3   77.53    3.45
  -4  -4   3   90.05    7.06
  -4  -4   3   78.05    3.00
  -4  -4   3   82.58    3.12
  -4  -4   3   79.33    3.02
  -4  -4   3   79.58    3.02
  -4  -4   4    0.71    0.88
  -4  -4   4    0.79    0.74
  -4  -4   4    0.27    0.76
  -4  -4   4    0.67    0.81
  -4  -4   4    1.08    0.72
  -4  -4   4    0.45    1.52
  -4  -4   4    1.06    0.48
  -4  -4   4    1.18    0.56
  -4  -4   4    0.36    0.42
  -4  -4   4    0.59    0.59
  -4  -4   4    0.19    0.49
  -4  -4   5   23.87    1.82
  -4  -4   5   23.85    1.82
  -4  -4   5   22.35    1.99
  -4  -4   5   15.78    1.46
  -4  -4   5   17.06    1.51
  -4  -4   5   16.86    1.94
  -4  -4   5   17.27    3.38
  -4  -4   5   18.53    1.11
  -4  -4   5   20.37    1.22
  -4  -4   5   17.43    1.18
  -4  -4   5   18.93    1.14
  -4  -4   5   17.86    1.24
  -4  -4   5   17.46    1.19
  -4  -4   5   19.23    1.22
  -4  -4   6  500.25   15.64
  -4  -4   6  491.73   14.96
  -4  -4   6  488.99   14.94
  -4  -4   6  450.18   14.65
  -4  -4   6  434.95   14.63
  -4  -4   6  472.62   15.49
  -4  -4   6  415.36   19.50
  -4  -4   6  498.85   14.07
  -4  -4   6  463.75   13.90
  -4  -4   6  488.08   13.95
  -4  -4   6  453.78   14.01
  -4  -4   6  470.27   14.03
  -4  -4   6  456.10   14.07
  -4  -4   7  595.49   19.50
  -4  -4   7  565.77   18.55
  -4  -4   7  578.50   18.54
  -4  -4   7  615.92   19.33
  -4  -4   7  612.33   17.84
  -4  -4   7  630.65   17.74
  -4  -4   7  597.43   17.85
  -4  -4   7  620.45   17.86
  -4  -4   8    6.19    0.70
  -4  -4   8    9.06    1.28
  -4  -4   8    8.17    0.99
  -4  -4   8    8.48    0.87
  -4  -4   8    8.96    0.83
  -4  -4   9  309.11   10.59
  -4  -4   9  337.31    9.80
  -4  -4   9  314.26    9.83
  -4  -4   9  320.79    9.98
  -4  -4   9  300.67   11.50
  -4  -4  10   96.30    4.17
  -4  -4  10   95.90    3.63
  -4  -4  10  101.26    3.53
  -4  -4  10   92.44    3.39
  -4  -4  11   11.33    1.37
  -4  -4  11   12.29    0.90
  -4  -4  11   12.88    0.97
  -4  -4  11   13.51    1.11
  -4  -4  12   25.42    1.42
  -4  -4  13   19.30    1.01
  -4  -3 -12   23.92    2.36
  -4  -3 -11    7.20    1.90
  -4  -3 -11    8.61    1.92
  -4  -3 -10   53.19    4.42
  -4  -3 -10   49.16    2.21
  -4  -3 -10   49.43    2.72
  -4  -3 -10   56.73    4.46
  -4  -3  -9  104.97    6.47
  -4  -3  -9   97.37    4.28
  -4  -3  -9   97.49    5.02
  -4  -3  -8   10.80    1.37
  -4  -3  -8   13.91    1.53
  -4  -3  -8   10.68    1.56
  -4  -3  -8   11.21    1.65
  -4  -3  -7    8.08    1.27
  -4  -3  -7    6.14    1.52
  -4  -3  -7    6.48    1.45
  -4  -3  -7    5.60    2.78
  -4  -3  -7    6.80    3.85
  -4  -3  -7    8.52    1.26
  -4  -3  -6    2.53    2.92
  -4  -3  -6    5.70    2.74
  -4  -3  -6    2.66    1.12
  -4  -3  -6    2.17    1.20
  -4  -3  -5  327.20   11.37
  -4  -3  -5  401.36   11.67
  -4  -3  -5  399.16   11.67
  -4  -3  -5  346.07   11.24
  -4  -3  -5  308.22   11.00
  -4  -3  -5  331.75   12.77
  -4  -3  -5  386.15   18.73
  -4  -3  -5  318.74   15.86
  -4  -3  -5  376.02   12.16
  -4  -3  -5  373.11   22.02
  -4  -3  -4    1.08    1.71
  -4  -3  -4    2.00    0.80
  -4  -3  -4    2.75    0.92
  -4  -3  -4    3.24    0.94
  -4  -3  -4    1.30    0.68
  -4  -3  -4    1.36    0.63
  -4  -3  -4    2.30    0.78
  -4  -3  -4    0.64    1.11
  -4  -3  -4    1.21    0.91
  -4  -3  -3  209.36   10.90
  -4  -3  -3  154.58    6.41
  -4  -3  -3  200.97    6.57
  -4  -3  -3  196.70    6.53
  -4  -3  -3  182.16    6.40
  -4  -3  -3  167.66    6.15
  -4  -3  -3  178.61    6.10
  -4  -3  -3  182.78    6.28
  -4  -3  -3  164.16    7.10
  -4  -3  -3  182.56    7.84
  -4  -3  -2   19.69    3.30
  -4  -3  -2   10.87    1.16
  -4  -3  -2   13.71    1.33
  -4  -3  -2   12.87    1.29
  -4  -3  -2   12.79    1.25
  -4  -3  -2   14.24    1.23
  -4  -3  -2   12.29    1.12
  -4  -3  -2   16.99    1.66
  -4  -3  -2   12.45    1.12
  -4  -3  -2   13.45    1.03
  -4  -3  -2   15.23    1.20
  -4  -3  -2   11.30    1.55
  -4  -3  -1    9.21    1.70
  -4  -3  -1    6.89    1.22
  -4  -3  -1    6.41    2.28
  -4  -3  -1   12.39    1.23
  -4  -3  -1   11.37    1.08
  -4  -3  -1   11.52    1.29
  -4  -3  -1   12.04    1.23
  -4  -3  -1   13.82    1.19
  -4  -3  -1   12.32    1.08
  -4  -3  -1   11.00    1.16
  -4  -3  -1   11.40    1.42
  -4  -3  -1   11.58    1.04
  -4  -3  -1   10.93    1.00
  -4  -3  -1   10.23    0.89
  -4  -3  -1    9.22    0.86
  -4  -3  -1   10.05    0.92
  -4  -3  -1    9.83    0.92
  -4  -3  -1    9.86    0.89
  -4  -3   0  440.01   13.76
  -4  -3   0  335.34   12.44
  -4  -3   0  328.28   11.46
  -4  -3   0  392.86   12.21
  -4  -3   0  380.14   11.61
  -4  -3   0  387.50   11.88
  -4  -3   0  432.64   12.70
  -4  -3   0  372.49   11.43
  -4  -3   0  373.37   11.24
  -4  -3   0  360.70   11.25
  -4  -3   0  387.18   11.33
  -4  -3   0  367.42   11.37
  -4  -3   0  378.79   11.15
  -4  -3   0  385.29   11.30
  -4  -3   1    1.76    0.84
  -4  -3   1    2.81    1.13
  -4  -3   1    1.99    1.83
  -4  -3   1    4.39    0.89
  -4  -3   1    4.12    0.59
  -4  -3   1    5.51    0.94
  -4  -3   1    4.35    0.90
  -4  -3   1    4.92    0.89
  -4  -3   1    2.54    0.94
  -4  -3   1    2.54    0.73
  -4  -3   1    5.05    0.67
  -4  -3   1    3.59    0.62
  -4  -3   1    3.15    0.52
  -4  -3   1    3.43    0.63
  -4  -3   1    3.92    0.67
  -4  -3   1    2.99    0.62
  -4  -3   1    3.58    0.64
  -4  -3   2   64.61    3.75
  -4  -3   2   64.75    2.86
  -4  -3   2   62.11    2.84
  -4  -3   2   67.58    3.01
  -4  -3   2   59.48    2.68
  -4  -3   2   64.50    3.33
  -4  -3   2   58.22    2.64
  -4  -3   2   60.77    5.35
  -4  -3   2   62.72    2.44
  -4  -3   2   64.14    2.49
  -4  -3   2   60.23    2.32
  -4  -3   2   59.01    2.37
  -4  -3   2   61.07    2.41
  -4  -3   2   59.56    2.44
  -4  -3   2   59.20    2.34
  -4  -3   2   56.54    2.35
  -4  -3   3  747.57   23.40
  -4  -3   3  759.73   27.21
  -4  -3   3  722.80   21.99
  -4  -3   3  738.69   22.03
  -4  -3   3  731.74   22.17
  -4  -3   3  732.58   22.17
  -4  -3   3  774.24   22.37
  -4  -3   3  768.09   21.64
  -4  -3   3  755.02   21.70
  -4  -3   3  726.47   21.50
  -4  -3   3  738.20   21.61
  -4  -3   3  757.64   21.67
  -4  -3   4  428.98   17.25
  -4  -3   4  387.98   12.21
  -4  -3   4  389.29   12.22
  -4  -3   4  418.93   13.01
  -4  -3   4  385.22   12.34
  -4  -3   4  373.40   12.29
  -4  -3   4  388.51   11.72
  -4  -3   4  390.20   11.71
  -4  -3   4  420.13   12.52
  -4  -3   4  393.18   11.79
  -4  -3   5   39.85    4.60
  -4  -3   5   41.34    2.22
  -4  -3   5   37.96    2.15
  -4  -3   5   45.52    2.38
  -4  -3   5   47.91    2.87
  -4  -3   5   46.34    2.38
  -4  -3   5   41.86    1.82
  -4  -3   5   42.11    1.81
  -4  -3   5   41.38    2.28
  -4  -3   5   41.43    1.87
  -4  -3   6  100.10    7.23
  -4  -3   6   91.81    4.49
  -4  -3   6   97.32    3.86
  -4  -3   6   87.72    3.77
  -4  -3   6   87.12    3.18
  -4  -3   6   87.56    3.76
  -4  -3   6   89.94    3.76
  -4  -3   6   91.06    3.20
  -4  -3   6   88.93    3.26
  -4  -3   6   93.39    3.80
  -4  -3   7   28.05    2.55
  -4  -3   7   24.93    1.31
  -4  -3   7   26.63    1.33
  -4  -3   7   25.88    1.39
  -4  -3   7   26.26    1.77
  -4  -3   7   23.44    1.76
  -4  -3   7   26.65    1.82
  -4  -3   8   34.84    2.87
  -4  -3   8   28.78    1.43
  -4  -3   8   32.52    1.59
  -4  -3   8   32.95    2.01
  -4  -3   9    4.13    1.02
  -4  -3   9    4.85    0.90
  -4  -3   9    4.69    0.67
  -4  -3   9    3.95    1.50
  -4  -3  10   10.94    1.36
  -4  -3  10   11.99    1.44
  -4  -3  10   11.22    1.20
  -4  -3  10   11.62    0.90
  -4  -3  10    8.15    1.83
  -4  -3  11  111.96    4.35
  -4  -3  11  111.91    3.89
  -4  -3  11  110.37    4.61
  -4  -3  12  283.58    8.83
  -4  -3  12  283.37    8.62
  -4  -3  13  221.82    6.94
  -4  -2 -13    8.72    1.59
  -4  -2 -12   53.58    3.90
  -4  -2 -12   50.60    3.74
  -4  -2 -11   43.67    3.86
  -4  -2 -11   27.84    1.65
  -4  -2 -11   38.65    3.73
  -4  -2 -11   32.06    2.50
  -4  -2 -10   13.51    2.60
  -4  -2 -10   11.42    1.46
  -4  -2 -10   13.27    1.15
  -4  -2 -10   11.53    1.81
  -4  -2 -10    9.48    1.32
  -4  -2 -10   14.41    2.68
  -4  -2  -9    9.37    2.32
  -4  -2  -9    6.67    1.10
  -4  -2  -9    6.60    0.91
  -4  -2  -9    6.65    1.22
  -4  -2  -9    5.95    1.21
  -4  -2  -9    7.33    1.55
  -4  -2  -8  300.88    9.68
  -4  -2  -8  257.37    9.25
  -4  -2  -8  251.17   18.28
  -4  -2  -8  289.28   16.69
  -4  -2  -8  247.10    9.65
  -4  -2  -8  312.49   10.92
  -4  -2  -8  258.08    9.99
  -4  -2  -7  109.66    4.73
  -4  -2  -7  114.49    9.80
  -4  -2  -7  117.09   11.99
  -4  -2  -7  116.20    5.58
  -4  -2  -7  124.06    5.81
  -4  -2  -6  666.70   21.67
  -4  -2  -6  744.05   23.04
  -4  -2  -6  715.59   23.09
  -4  -2  -6  743.17   21.83
  -4  -2  -6  824.05   34.77
  -4  -2  -6  775.75   30.15
  -4  -2  -5  158.85    9.17
  -4  -2  -5  154.13   10.66
  -4  -2  -5  162.14   13.00
  -4  -2  -5  130.64    5.34
  -4  -2  -5  144.23    5.93
  -4  -2  -5  164.54    5.50
  -4  -2  -5  169.01    5.53
  -4  -2  -5  130.54    5.04
  -4  -2  -5  141.74    5.30
  -4  -2  -5  139.71    5.38
  -4  -2  -5  151.40    6.65
  -4  -2  -4   25.09    1.72
  -4  -2  -4   24.51    1.91
  -4  -2  -4   31.23    1.84
  -4  -2  -4   32.02    1.87
  -4  -2  -4   25.06    1.56
  -4  -2  -4   26.31    1.61
  -4  -2  -4   24.25    2.42
  -4  -2  -4   26.56    2.19
  -4  -2  -4   26.74    3.70
  -4  -2  -3  305.54   10.07
  -4  -2  -3  302.08    9.74
  -4  -2  -3  325.18    9.59
  -4  -2  -3  290.92    9.50
  -4  -2  -3  284.74    9.50
  -4  -2  -3  313.68    9.64
  -4  -2  -3  288.99   10.56
  -4  -2  -3  296.94   11.07
  -4  -2  -2   37.09    2.44
  -4  -2  -2   37.92    2.09
  -4  -2  -2   40.01    2.40
  -4  -2  -2   39.54    4.13
  -4  -2  -2   35.33    1.82
  -4  -2  -2   35.33    1.83
  -4  -2  -2   39.82    1.84
  -4  -2  -2   34.80    1.64
  -4  -2  -2   38.25    1.88
  -4  -2  -2   38.04    1.65
  -4  -2  -1    2.97    0.88
  -4  -2  -1    3.84    0.71
  -4  -2  -1    3.88    0.96
  -4  -2  -1    4.04    1.79
  -4  -2  -1    3.44    0.62
  -4  -2  -1    4.08    0.64
  -4  -2  -1    3.54    0.62
  -4  -2  -1    3.61    0.62
  -4  -2   0   61.10    3.26
  -4  -2   0   72.69    3.31
  -4  -2   0   70.76    2.70
  -4  -2   0   58.23    2.95
  -4  -2   0   65.06    2.81
  -4  -2   0   70.16    2.70
  -4  -2   0   71.25    2.69
  -4  -2   0   72.01    2.66
  -4  -2   0   66.86    2.55
  -4  -2   0   71.05    2.67
  -4  -2   0   66.57    2.43
  -4  -2   0   71.43    2.56
  -4  -2   1   30.92    3.61
  -4  -2   1   29.49    2.00
  -4  -2   1   29.52    1.55
  -4  -2   1   30.43    1.61
  -4  -2   1   32.47    1.81
  -4  -2   1   32.55    1.62
  -4  -2   1   31.62    1.52
  -4  -2   1   31.42    1.51
  -4  -2   1   31.67    1.48
  -4  -2   1   31.02    1.52
  -4  -2   2   34.72    3.82
  -4  -2   2   38.75    2.29
  -4  -2   2   38.55    1.87
  -4  -2   2   34.40    1.79
  -4  -2   2   37.00    1.91
  -4  -2   2   39.37    1.75
  -4  -2   2   39.18    1.70
  -4  -2   2   37.61    1.63
  -4  -2   2   38.89    1.69
  -4  -2   2   39.05    2.10
  -4  -2   3  601.23   18.43
  -4  -2   3  654.94   19.46
  -4  -2   3  624.72   18.69
  -4  -2   3  628.80   18.70
  -4  -2   3  682.10   23.40
  -4  -2   3  639.18   18.40
  -4  -2   3  633.69   18.34
  -4  -2   3  651.48   18.45
  -4  -2   4   23.89    1.46
  -4  -2   4   22.63    3.25
  -4  -2   4   19.73    1.03
  -4  -2   4   19.98    1.11
  -4  -2   4   19.95    1.16
  -4  -2   4   23.64    1.52
  -4  -2   5   75.92    3.25
  -4  -2   5   82.01    6.05
  -4  -2   5   77.75    2.85
  -4  -2   5   83.68    3.39
  -4  -2   5   76.97    2.89
  -4  -2   6  129.35    5.42
  -4  -2   6  123.92    4.52
  -4  -2   6  120.03    4.48
  -4  -2   6  122.89    4.57
  -4  -2   6  121.74    7.65
  -4  -2   6  117.15    4.00
  -4  -2   6  113.35    4.04
  -4  -2   6  122.23    4.57
  -4  -2   7   23.05    2.22
  -4  -2   7   22.42    1.63
  -4  -2   7   19.56    1.13
  -4  -2   7   21.92    1.56
  -4  -2   7   20.68    3.17
  -4  -2   8   29.27    2.65
  -4  -2   8   27.27    1.38
  -4  -2   8   31.14    1.89
  -4  -2   8   28.19    1.48
  -4  -2   9   86.01    4.65
  -4  -2   9   85.54    3.81
  -4  -2   9   79.99    3.07
  -4  -2   9   85.53    3.60
  -4  -2   9   77.94    2.93
  -4  -2  10   -0.08    0.61
  -4  -2  10    0.13    0.46
  -4  -2  10   -0.66    0.87
  -4  -2  10    0.10    1.44
  -4  -2  10   -0.05    0.88
  -4  -2  11    0.14    0.45
  -4  -2  11    0.48    0.62
  -4  -2  11   -0.05    0.82
  -4  -2  12    1.42    0.64
  -4  -2  12    1.56    0.85
  -4  -2  13    6.00    0.82
  -4  -1 -14    5.69    1.08
  -4  -1 -13    2.87    1.37
  -4  -1 -12   36.31    3.50
  -4  -1 -12   37.14    1.87
  -4  -1 -12   40.24    3.65
  -4  -1 -11    0.14    1.55
  -4  -1 -11    1.89    0.64
  -4  -1 -11    1.16    1.75
  -4  -1 -11    2.37    1.05
  -4  -1 -10  309.07   12.78
  -4  -1 -10  291.44   10.76
  -4  -1 -10  321.49   13.12
  -4  -1  -9   59.86    3.46
  -4  -1  -9   92.13    4.69
  -4  -1  -9   88.39    5.86
  -4  -1  -9   65.15    3.22
  -4  -1  -9   68.20    3.63
  -4  -1  -9   75.75    3.21
  -4  -1  -9   73.94    8.23
  -4  -1  -8   -0.11    0.49
  -4  -1  -8    0.42    0.74
  -4  -1  -8    0.53    0.97
  -4  -1  -8    0.41    0.69
  -4  -1  -8    0.93    2.32
  -4  -1  -8    1.39    2.18
  -4  -1  -7   45.12    3.21
  -4  -1  -7   42.19    2.71
  -4  -1  -7   52.47    3.40
  -4  -1  -7   45.83    2.48
  -4  -1  -7   49.87    2.60
  -4  -1  -7   49.85    6.38
  -4  -1  -7   45.51    7.23
  -4  -1  -6  125.00    9.60
  -4  -1  -6  110.90   10.53
  -4  -1  -6  116.20    4.73
  -4  -1  -6  118.70    5.21
  -4  -1  -6  113.58    4.46
  -4  -1  -6  115.58    4.57
  -4  -1  -6  123.22    5.57
  -4  -1  -6  107.58    5.38
  -4  -1  -5   15.85    4.17
  -4  -1  -5   17.30    2.88
  -4  -1  -5   21.47    3.93
  -4  -1  -5   10.76    1.18
  -4  -1  -5   10.92    1.38
  -4  -1  -5   14.22    1.19
  -4  -1  -5   12.88    1.00
  -4  -1  -5   12.68    1.18
  -4  -1  -5   14.26    1.84
  -4  -1  -4  186.70    6.53
  -4  -1  -4  206.75    7.10
  -4  -1  -4  184.34    6.30
  -4  -1  -4  190.69    6.24
  -4  -1  -4  188.60    6.45
  -4  -1  -4  190.30    7.74
  -4  -1  -4  188.44    7.35
  -4  -1  -3    8.95    2.22
  -4  -1  -3    6.86    0.79
  -4  -1  -3    7.42    0.79
  -4  -1  -3    8.90    1.05
  -4  -1  -3    6.08    1.09
  -4  -1  -2  278.90   10.02
  -4  -1  -2  332.82   13.23
  -4  -1  -2  303.99    9.82
  -4  -1  -2  312.32    9.68
  -4  -1  -2  284.48    9.14
  -4  -1  -2  305.48    9.24
  -4  -1  -2  296.81    8.84
  -4  -1  -1 1181.73   35.78
  -4  -1  -1 1090.95   31.74
  -4  -1  -1 1102.90   30.89
  -4  -1  -1 1110.51   31.53
  -4  -1  -1 1035.07   31.01
  -4  -1  -1 1067.97   31.09
  -4  -1  -1 1145.40   31.16
  -4  -1  -1 1101.78   31.09
  -4  -1  -1 1104.30   31.02
  -4  -1  -1 1020.96   30.83
  -4  -1   0   94.77    3.61
  -4  -1   0   93.82    3.29
  -4  -1   0   89.33    3.26
  -4  -1   0   95.13    3.83
  -4  -1   0   97.89    3.28
  -4  -1   0  100.28    3.36
  -4  -1   0   96.63    3.32
  -4  -1   1  502.78   15.55
  -4  -1   1  488.24   15.02
  -4  -1   1  486.05   18.78
  -4  -1   1  530.44   15.33
  -4  -1   1  538.25   15.52
  -4  -1   1  517.83   15.01
  -4  -1   2  263.00    8.32
  -4  -1   2  258.98    8.64
  -4  -1   2  266.17    8.09
  -4  -1   2  275.14   11.80
  -4  -1   2  264.38    8.11
  -4  -1   2  283.12    8.59
  -4  -1   2  263.15    8.08
  -4  -1   3    2.55    1.64
  -4  -1   3    1.77    0.64
  -4  -1   3    1.99    0.44
  -4  -1   3    1.23    0.90
  -4  -1   3    1.82    0.45
  -4  -1   4   21.67    2.92
  -4  -1   4   20.56    1.09
  -4  -1   4   19.51    0.99
  -4  -1   4   21.76    1.83
  -4  -1   4   21.52    1.19
  -4  -1   5   15.72    2.65
  -4  -1   5   16.43    1.25
  -4  -1   5   14.75    0.91
  -4  -1   5   17.75    1.76
  -4  -1   5   14.47    0.95
  -4  -1   6   53.09    2.04
  -4  -1   6   51.76    2.32
  -4  -1   6   53.20    2.52
  -4  -1   6   48.74    4.50
  -4  -1   7   71.71    2.66
  -4  -1   7   73.90    2.96
  -4  -1   8   57.00    3.72
  -4  -1   8   49.43    2.55
  -4  -1   9  231.42    8.04
  -4  -1   9  226.51    7.83
  -4  -1   9  213.50    8.83
  -4  -1  10   83.56    3.65
  -4  -1  10   76.88    4.57
  -4  -1  10   65.29    3.16
  -4  -1  10   57.81    3.91
  -4  -1  11  125.87    5.02
  -4  -1  11  124.46    6.35
  -4  -1  12  121.69    4.86
  -4  -1  12  145.78    5.31
  -4   0 -14   17.17    1.85
  -4   0 -13   34.18    2.57
  -4   0 -13   33.52    3.12
  -4   0 -12   36.04    3.66
  -4   0 -12   37.08    1.95
  -4   0 -12   36.22    3.72
  -4   0 -11  136.70    7.47
  -4   0 -11  134.96    5.79
  -4   0 -10   77.79    5.56
  -4   0 -10   68.92    3.20
  -4   0 -10   78.08    4.38
  -4   0  -9   27.44    2.54
  -4   0  -9   20.19    1.52
  -4   0  -9   27.32    3.31
  -4   0  -9   19.55    1.51
  -4   0  -9   21.72    4.71
  -4   0  -8   65.84    3.95
  -4   0  -8   60.13    2.74
  -4   0  -8   57.16    3.15
  -4   0  -8   60.44    4.67
  -4   0  -8   51.10    2.68
  -4   0  -8   53.76    2.72
  -4   0  -8   57.41    7.89
  -4   0  -8   61.98    7.39
  -4   0  -7   20.02    4.76
  -4   0  -7   28.99    4.92
  -4   0  -7   28.08    2.00
  -4   0  -7   29.65    1.69
  -4   0  -7   26.23    2.24
  -4   0  -7   27.19    1.74
  -4   0  -7   25.24    1.72
  -4   0  -7   30.82    2.54
  -4   0  -7   23.07    2.37
  -4   0  -6   31.03    2.02
  -4   0  -6   33.62    2.56
  -4   0  -6   25.77    2.41
  -4   0  -6   29.36    1.75
  -4   0  -6   29.31    1.77
  -4   0  -6   29.13    5.09
  -4   0  -6   27.95    4.69
  -4   0  -5   -0.32    0.63
  -4   0  -5    0.75    0.49
  -4   0  -5    1.22    0.63
  -4   0  -5    1.28    2.01
  -4   0  -5    0.45    1.21
  -4   0  -5    0.68    0.55
  -4   0  -5    1.16    0.89
  -4   0  -4   66.13    3.16
  -4   0  -4   62.80    2.52
  -4   0  -4   61.50    2.65
  -4   0  -4   76.77    5.37
  -4   0  -4   72.36    6.40
  -4   0  -4   66.72    3.49
  -4   0  -3    0.82    1.65
  -4   0  -3    2.87    1.56
  -4   0  -3    1.99    0.52
  -4   0  -3    1.52    0.75
  -4   0  -3    2.00    0.66
  -4   0  -2    2.10    0.62
  -4   0  -2    1.97    0.50
  -4   0  -2    1.23    1.33
  -4   0  -1  184.46    8.72
  -4   0  -1  174.68    5.84
  -4   0  -1  167.61    5.34
  -4   0  -1  168.70    5.28
  -4   0  -1  167.05    5.34
  -4   0  -1  162.75    5.77
  -4   0  -1  167.28    5.13
  -4   0   0   51.31    2.18
  -4   0   0   57.78    2.51
  -4   0   0   55.59    2.15
  -4   0   0   56.61    2.21
  -4   0   0   57.58    2.43
  -4   0   0   54.97    2.12
  -4   0   1   15.74    0.89
  -4   0   1   20.23    1.25
  -4   0   1   20.21    2.75
  -4   0   1   15.24    1.13
  -4   0   1   17.31    0.99
  -4   0   1   18.30    1.04
  -4   0   1   18.44    1.23
  -4   0   2  310.97    9.90
  -4   0   2  307.30   12.94
  -4   0   2  342.42   10.06
  -4   0   2  325.00    9.68
  -4   0   2  320.82   10.02
  -4   0   2  320.09    9.63
  -4   0   3   54.51    2.33
  -4   0   3   57.28    4.44
  -4   0   3   55.55    2.09
  -4   0   3   58.42    2.47
  -4   0   3   55.87    2.15
  -4   0   3   51.13    2.34
  -4   0   4    0.81    1.40
  -4   0   4    0.66    0.34
  -4   0   4    1.28    0.42
  -4   0   4    1.16    0.53
  -4   0   4    1.80    0.51
  -4   0   5    4.38    1.66
  -4   0   5    2.95    0.46
  -4   0   5    4.07    0.67
  -4   0   5    3.62    0.52
  -4   0   5    2.06    0.51
  -4   0   6   62.20    4.71
  -4   0   6   46.63    2.30
  -4   0   6   59.50    3.16
  -4   0   6   56.03    2.14
  -4   0   6   60.54    2.51
  -4   0   6   49.46    2.02
  -4   0   7  230.01    8.47
  -4   0   7  306.36    9.88
  -4   0   7  274.56    8.27
  -4   0   7  269.29    8.66
  -4   0   7  334.29   10.29
  -4   0   8  319.63    9.97
  -4   0   8  244.72    8.35
  -4   0   8  242.40    7.96
  -4   0   8  332.15   10.34
  -4   0   9  345.22   10.65
  -4   0   9  364.40   11.08
  -4   0  10   72.34    4.20
  -4   0  10   81.04    4.54
  -4   0  11    9.87    1.71
  -4   0  11   11.77    1.44
  -4   0  11    9.76    1.77
  -4   0  12   25.17    1.74
  -4   0  13    4.92    0.81
  -4   1 -14    6.94    1.38
  -4   1 -13   18.19    2.06
  -4   1 -13   14.48    2.24
  -4   1 -12   49.96    3.99
  -4   1 -12   -0.06    0.46
  -4   1 -11    6.91    2.12
  -4   1 -11    4.37    0.86
  -4   1 -11    6.29    1.39
  -4   1 -11    6.31    2.21
  -4   1 -10   20.79    3.00
  -4   1 -10   14.26    1.32
  -4   1 -10   17.88    2.19
  -4   1 -10   19.28    3.09
  -4   1  -9    8.08    2.28
  -4   1  -9    5.58    1.53
  -4   1  -9    3.89    0.82
  -4   1  -9    3.10    1.71
  -4   1  -9    4.40    0.74
  -4   1  -9    4.25    2.90
  -4   1  -8    1.46    1.03
  -4   1  -8    0.95    0.55
  -4   1  -8    1.13    0.89
  -4   1  -8    0.14    1.29
  -4   1  -8    0.82    0.58
  -4   1  -8    0.54    0.58
  -4   1  -8    0.36    2.19
  -4   1  -7   50.81    6.72
  -4   1  -7   56.32    6.84
  -4   1  -7   52.34    3.13
  -4   1  -7   57.02    3.02
  -4   1  -7   57.68    2.62
  -4   1  -7   65.60    4.52
  -4   1  -7   54.35    2.56
  -4   1  -7   55.31    2.57
  -4   1  -6   81.88    3.96
  -4   1  -6   81.23    3.69
  -4   1  -6   89.19    8.31
  -4   1  -6   87.97    6.00
  -4   1  -6   83.87    3.36
  -4   1  -6   85.90    3.35
  -4   1  -6  100.80    4.81
  -4   1  -6   80.55    4.41
  -4   1  -5  193.54   11.19
  -4   1  -5  179.42   11.39
  -4   1  -5  191.81    9.29
  -4   1  -5  157.26    5.88
  -4   1  -5  168.02    5.59
  -4   1  -5  159.97    6.27
  -4   1  -4  189.16    7.08
  -4   1  -4  171.20    5.84
  -4   1  -4  211.52   11.17
  -4   1  -4  195.40    9.48
  -4   1  -4  179.94   11.03
  -4   1  -3   10.93    2.31
  -4   1  -3   10.49    2.60
  -4   1  -3   13.02    1.20
  -4   1  -3   12.50    0.89
  -4   1  -3   12.23    0.90
  -4   1  -3   11.58    0.81
  -4   1  -3   10.13    1.31
  -4   1  -3   10.66    1.26
  -4   1  -2  314.48   12.89
  -4   1  -2  297.42   13.62
  -4   1  -2  315.85    9.84
  -4   1  -2  300.16    9.13
  -4   1  -2  305.75    9.02
  -4   1  -1  638.74   21.60
  -4   1  -1  636.63   17.92
  -4   1  -1  582.37   17.24
  -4   1  -1  555.90   17.41
  -4   1  -1  629.16   17.48
  -4   1  -1  619.04   17.39
  -4   1  -1  577.61   17.17
  -4   1   0   85.23    3.23
  -4   1   0   95.56    3.58
  -4   1   0   89.69    3.30
  -4   1   0   93.59    3.21
  -4   1   1   22.42    1.24
  -4   1   1   22.25    1.31
  -4   1   1   19.90    1.11
  -4   1   1   26.45    1.55
  -4   1   1   26.83    3.06
  -4   1   1   25.96    1.40
  -4   1   1   25.92    1.54
  -4   1   1   27.33    1.28
  -4   1   2  101.33    3.86
  -4   1   2  102.94    3.91
  -4   1   2  139.58    4.52
  -4   1   2  111.75    6.60
  -4   1   2  127.15    4.01
  -4   1   2  128.51    4.43
  -4   1   2  129.76    4.04
  -4   1   2  128.90    3.96
  -4   1   3   77.96    3.09
  -4   1   3   89.52    3.50
  -4   1   3   89.98    3.11
  -4   1   3   94.90    3.51
  -4   1   3   89.11    3.03
  -4   1   3   87.16    5.63
  -4   1   4    7.94    1.21
  -4   1   4   10.25    1.01
  -4   1   4    9.00    0.69
  -4   1   4    8.56    0.97
  -4   1   4   10.52    0.90
  -4   1   4    9.30    2.03
  -4   1   5   13.36    1.16
  -4   1   5   12.51    1.43
  -4   1   5   10.81    1.04
  -4   1   5    9.65    0.89
  -4   1   5   10.44    0.75
  -4   1   5    8.48    2.02
  -4   1   6   95.51    4.26
  -4   1   6   84.83    3.76
  -4   1   6   92.10    3.56
  -4   1   6   97.74    6.10
  -4   1   7  109.56    4.63
  -4   1   7  101.75    3.95
  -4   1   8  178.19    6.57
  -4   1   8  138.50    5.64
  -4   1   8  143.19    5.56
  -4   1   8  198.26    6.84
  -4   1   9  128.41    5.38
  -4   1   9   91.76    4.27
  -4   1   9  108.65    4.33
  -4   1   9  151.97    5.72
  -4   1  10    2.10    1.19
  -4   1  10    0.45    0.54
  -4   1  10    1.89    1.11
  -4   1  11  150.04    6.61
  -4   1  11  169.00    6.10
  -4   1  12   -0.21    0.65
  -4   1  13   -0.60    0.58
  -4   2 -14    5.01    1.26
  -4   2 -13    0.08    1.03
  -4   2 -13   -0.54    1.29
  -4   2 -12    2.15    1.76
  -4   2 -12    0.18    0.58
  -4   2 -12    3.89    1.77
  -4   2 -12    2.57    1.63
  -4   2 -11   30.42    3.70
  -4   2 -11   36.36    2.81
  -4   2 -11   33.96    3.76
  -4   2 -10   60.46    3.06
  -4   2 -10   51.71    7.47
  -4   2 -10   80.07    4.47
  -4   2 -10   71.09    5.51
  -4   2 -10   76.27    5.51
  -4   2  -9   95.05    4.27
  -4   2  -9  120.24    6.93
  -4   2  -9  101.01   10.19
  -4   2  -9  136.80    6.21
  -4   2  -9  122.91    7.24
  -4   2  -8   14.64    1.28
  -4   2  -8   14.41    2.42
  -4   2  -8   13.45    1.10
  -4   2  -8   14.43    1.58
  -4   2  -8   15.63    2.18
  -4   2  -8   15.19    2.65
  -4   2  -7    0.82    0.67
  -4   2  -7   -0.31    0.71
  -4   2  -7   -0.04    0.47
  -4   2  -7   -0.12    1.04
  -4   2  -7   -0.03    0.46
  -4   2  -7    0.08    0.42
  -4   2  -7    0.09    0.98
  -4   2  -6   64.65    6.95
  -4   2  -6   64.68    5.18
  -4   2  -6   62.76    6.62
  -4   2  -6   62.21    4.91
  -4   2  -6   66.96    3.31
  -4   2  -6   63.19    2.81
  -4   2  -6   65.25    3.19
  -4   2  -6   67.89    4.36
  -4   2  -6   70.92    2.79
  -4   2  -6   71.92    2.76
  -4   2  -6   75.46    4.20
  -4   2  -5   76.26    3.63
  -4   2  -5   84.46    7.13
  -4   2  -5   99.62    6.63
  -4   2  -5   84.43    7.28
  -4   2  -5   83.62    3.11
  -4   2  -5   90.44    4.28
  -4   2  -4   24.03    1.31
  -4   2  -4   29.33    1.41
  -4   2  -4   26.09    3.82
  -4   2  -4   28.81    3.70
  -4   2  -4   26.81    3.97
  -4   2  -4   26.55    1.41
  -4   2  -4   29.61    1.85
  -4   2  -3  878.97   29.16
  -4   2  -3  759.10   22.94
  -4   2  -3  834.41   23.63
  -4   2  -3  803.28   24.09
  -4   2  -2  304.08   13.21
  -4   2  -2  308.95    8.80
  -4   2  -2  281.51    8.59
  -4   2  -2  282.15    8.51
  -4   2  -1  315.90   13.19
  -4   2  -1  305.72    9.87
  -4   2  -1  318.29    9.36
  -4   2  -1  305.29    9.31
  -4   2   0  146.70    7.61
  -4   2   0  131.36    4.83
  -4   2   0  142.58    5.11
  -4   2   0  141.19    4.76
  -4   2   0  151.87    4.72
  -4   2   0  157.17    5.23
  -4   2   1   12.82    1.05
  -4   2   1   13.26    0.89
  -4   2   1   13.18    0.90
  -4   2   2   25.64    1.52
  -4   2   2   23.88    1.34
  -4   2   2   28.86    1.27
  -4   2   2   29.65    1.71
  -4   2   2   31.49    1.69
  -4   2   2   27.64    1.36
  -4   2   2   28.48    1.42
  -4   2   2   27.75    1.69
  -4   2   3    0.71    0.49
  -4   2   3    0.98    0.38
  -4   2   3    1.28    0.65
  -4   2   3    1.41    0.54
  -4   2   3    0.73    0.40
  -4   2   3    1.28    0.58
  -4   2   4  145.35    5.10
  -4   2   4  133.19    4.39
  -4   2   4  141.94    4.86
  -4   2   4  136.58    4.98
  -4   2   5 1127.94   34.25
  -4   2   5  956.27   29.77
  -4   2   5 1068.33   30.46
  -4   2   5 1062.13   30.47
  -4   2   5  993.48   29.60
  -4   2   5 1103.64   30.20
  -4   2   6  425.03   13.93
  -4   2   6  438.25   14.03
  -4   2   6  446.98   13.67
  -4   2   6  430.49   13.42
  -4   2   7   46.86    2.69
  -4   2   7   40.31    2.29
  -4   2   8    8.18    1.16
  -4   2   8    6.76    1.31
  -4   2   8    7.43    0.96
  -4   2   9   16.72    1.84
  -4   2   9   15.94    1.59
  -4   2   9   18.15    1.50
  -4   2  10  138.85    5.88
  -4   2  10  114.73    5.34
  -4   2  10  126.58    5.23
  -4   2  10  159.27    5.53
  -4   2  10  161.91    5.56
  -4   2  11   15.83    1.46
  -4   3 -14   25.42    2.15
  -4   3 -14   23.48    1.77
  -4   3 -13    3.73    1.39
  -4   3 -13    4.87    1.52
  -4   3 -12    4.06    1.00
  -4   3 -12    8.16    2.04
  -4   3 -12    6.07    1.85
  -4   3 -11   99.61    6.72
  -4   3 -11  109.08    5.38
  -4   3 -11  116.66    6.79
  -4   3 -11  104.40    6.52
  -4   3 -10  126.22    6.07
  -4   3 -10  119.99    7.41
  -4   3 -10  109.13    6.80
  -4   3  -9  173.52    7.70
  -4   3  -9  160.27    8.77
  -4   3  -9  154.39    8.35
  -4   3  -8   97.10    5.95
  -4   3  -8  101.42    9.90
  -4   3  -8   84.83    4.11
  -4   3  -8  105.42    6.41
  -4   3  -8  113.44    5.75
  -4   3  -7   30.30    3.01
  -4   3  -7   25.33    1.43
  -4   3  -7   27.95    5.12
  -4   3  -7   26.60    1.88
  -4   3  -7   31.01    2.77
  -4   3  -7   30.25    3.23
  -4   3  -6   17.04    1.22
  -4   3  -6   11.23    2.76
  -4   3  -6   17.91    4.00
  -4   3  -6   19.50    2.83
  -4   3  -6   22.56    1.63
  -4   3  -6   12.81    1.73
  -4   3  -5    3.10    0.57
  -4   3  -5    5.60    1.80
  -4   3  -5    2.32    2.20
  -4   3  -5    4.45    0.82
  -4   3  -5    4.84    1.10
  -4   3  -4  346.36   10.49
  -4   3  -4  352.57    9.81
  -4   3  -4  323.45    9.88
  -4   3  -4  297.29    9.88
  -4   3  -4  325.92   15.44
  -4   3  -4  324.91   13.64
  -4   3  -4  316.26    9.83
  -4   3  -4  315.17   11.04
  -4   3  -3  219.27   10.68
  -4   3  -3  279.81   12.84
  -4   3  -3  229.12    7.70
  -4   3  -3  247.69    7.67
  -4   3  -3  256.46    7.85
  -4   3  -3  269.08    8.28
  -4   3  -2  388.59   12.09
  -4   3  -2  410.40   12.51
  -4   3  -2  437.27   12.85
  -4   3  -2  389.79   16.45
  -4   3  -2  422.77   12.29
  -4   3  -2  433.76   12.19
  -4   3  -1  152.54    5.17
  -4   3  -1  161.67    5.72
  -4   3  -1  167.64    5.28
  -4   3  -1  169.19    5.23
  -4   3  -1  168.33    5.67
  -4   3  -1  149.26    8.16
  -4   3   0   38.78    1.73
  -4   3   0   37.71    1.76
  -4   3   0   40.72    2.03
  -4   3   0   38.04    3.47
  -4   3   1  633.56   21.71
  -4   3   1  691.81   19.79
  -4   3   1  598.04   19.34
  -4   3   1  636.14   19.07
  -4   3   1  678.90   19.71
  -4   3   1  687.53   19.61
  -4   3   1  680.67   19.20
  -4   3   2  157.85    6.90
  -4   3   2  177.56    5.93
  -4   3   2  159.80    5.22
  -4   3   2  170.50    5.36
  -4   3   2  174.42    5.83
  -4   3   3  491.51   15.23
  -4   3   3  468.61   14.71
  -4   3   3  483.67   14.38
  -4   3   3  508.48   14.56
  -4   3   4   16.37    2.63
  -4   3   4   15.92    1.47
  -4   3   4   14.93    1.19
  -4   3   4   16.06    1.30
  -4   3   4   15.51    1.02
  -4   3   4   18.88    1.47
  -4   3   5   -0.15    1.22
  -4   3   5    0.59    0.66
  -4   3   5    0.61    0.65
  -4   3   5    0.82    0.63
  -4   3   5    0.58    0.42
  -4   3   5    0.78    0.63
  -4   3   6   46.64    2.39
  -4   3   6   48.91    2.83
  -4   3   6   43.81    4.41
  -4   3   6   47.60    2.63
  -4   3   7  165.87    6.24
  -4   3   7  155.98    6.11
  -4   3   7  177.32    5.94
  -4   3   7  162.97    5.81
  -4   3   8   87.40    4.02
  -4   3   8   76.52    4.06
  -4   3   8   77.34    3.77
  -4   3   8   84.59    3.62
  -4   3   8   89.34    3.70
  -4   3   9   28.60    2.33
  -4   3   9   35.16    2.47
  -4   3   9   31.50    2.17
  -4   3   9   37.44    2.18
  -4   3   9   42.17    2.28
  -4   3  10    4.83    0.96
  -4   3  10    6.41    1.02
  -4   3  10    5.05    1.12
  -4   3  11    6.22    1.02
  -4   3  11    5.73    1.10
  -4   4 -14   36.52    2.39
  -4   4 -14   42.19    2.44
  -4   4 -13  147.15    6.28
  -4   4 -13  108.21    5.74
  -4   4 -12    0.12    1.17
  -4   4 -12    0.61    0.67
  -4   4 -12    0.24    1.39
  -4   4 -12    0.30    0.62
  -4   4 -11    0.81    1.41
  -4   4 -11    1.28    0.85
  -4   4 -11    0.99    1.64
  -4   4 -11   -0.17    0.97
  -4   4 -10    9.13    2.54
  -4   4 -10    8.13    1.80
  -4   4 -10   10.42    2.49
  -4   4 -10    9.88    2.16
  -4   4  -9   38.07    3.82
  -4   4  -9   43.55    4.30
  -4   4  -9   53.69    3.85
  -4   4  -9   36.71    6.40
  -4   4  -8  362.20   11.96
  -4   4  -8  334.19   19.64
  -4   4  -8  354.39   11.60
  -4   4  -8  361.90   14.67
  -4   4  -7  204.12    7.34
  -4   4  -7  178.86    6.47
  -4   4  -7  204.13    6.89
  -4   4  -7  198.13   13.55
  -4   4  -7  185.20    8.97
  -4   4  -7  177.95    7.60
  -4   4  -6   32.60    1.81
  -4   4  -6   39.59    2.13
  -4   4  -6   29.85    3.06
  -4   4  -6   31.47    2.49
  -4   4  -6   25.63    4.80
  -4   4  -6   30.60    3.75
  -4   4  -5   17.18    2.98
  -4   4  -5   14.76    3.64
  -4   4  -5   23.48    1.56
  -4   4  -5   18.37    1.28
  -4   4  -5   18.80    1.29
  -4   4  -5   22.56    1.15
  -4   4  -5   22.56    1.27
  -4   4  -5   16.04    2.11
  -4   4  -5   19.71    1.94
  -4   4  -4  606.88   20.20
  -4   4  -4  500.14   21.24
  -4   4  -4  461.04   15.12
  -4   4  -4  540.65   15.57
  -4   4  -4  523.36   14.79
  -4   4  -4  442.30   14.94
  -4   4  -4  561.15   14.99
  -4   4  -4  460.07   16.22
  -4   4  -3   16.00    1.65
  -4   4  -3   10.88    1.07
  -4   4  -3    9.93    1.04
  -4   4  -3   11.08    0.91
  -4   4  -3   16.74    3.15
  -4   4  -3   15.23    2.81
  -4   4  -3   14.87    0.96
  -4   4  -3   16.10    0.88
  -4   4  -2   27.38    1.66
  -4   4  -2   28.38    1.71
  -4   4  -2   30.11    3.70
  -4   4  -2   28.25    3.53
  -4   4  -2   27.56    1.44
  -4   4  -2   28.96    1.42
  -4   4  -2   24.58    1.34
  -4   4  -2   29.05    1.32
  -4   4  -1  492.17   15.32
  -4   4  -1  485.83   19.09
  -4   4  -1  500.80   19.26
  -4   4  -1  495.97   15.35
  -4   4  -1  521.06   15.73
  -4   4  -1  536.21   15.86
  -4   4  -1  542.83   15.68
  -4   4  -1  542.08   15.34
  -4   4  -1  529.29   15.26
  -4   4   0  752.72   27.83
  -4   4   0  862.50   25.45
  -4   4   0  827.14   24.91
  -4   4   0  809.70   24.88
  -4   4   0  920.83   25.32
  -4   4   0  917.13   25.07
  -4   4   0  879.95   24.89
  -4   4   1   83.88    3.30
  -4   4   1   93.05    3.31
  -4   4   1   92.37    3.72
  -4   4   1   87.36    3.57
  -4   4   1   83.85    3.20
  -4   4   1   93.13    6.04
  -4   4   2   37.28    2.10
  -4   4   2   47.14    2.39
  -4   4   2   42.11    1.94
  -4   4   2   36.12    1.71
  -4   4   2   42.59    1.88
  -4   4   2   40.91    4.01
  -4   4   3  357.99   14.34
  -4   4   3  345.09   10.86
  -4   4   3  327.96   10.39
  -4   4   3  302.93    9.84
  -4   4   3  326.96   10.03
  -4   4   3  355.68   10.80
  -4   4   4   88.80    6.09
  -4   4   4   74.09    3.50
  -4   4   4   72.03    3.01
  -4   4   4   76.74    3.16
  -4   4   4   63.14    2.60
  -4   4   4   63.99    2.73
  -4   4   4   76.27    3.44
  -4   4   5   14.38    1.29
  -4   4   5   12.99    1.49
  -4   4   5   14.39    2.83
  -4   4   5   11.53    0.90
  -4   4   5   15.28    1.48
  -4   4   5   12.99    1.20
  -4   4   6   19.76    3.22
  -4   4   6   13.34    1.26
  -4   4   6   18.23    1.65
  -4   4   6   15.34    1.34
  -4   4   6   17.26    1.45
  -4   4   7   23.19    1.93
  -4   4   7   28.52    1.81
  -4   4   7   25.97    1.75
  -4   4   8  222.79    7.70
  -4   4   8  236.94    7.75
  -4   4   9   -0.12    0.71
  -4   4   9    0.34    0.66
  -4   4   9    0.50    0.68
  -4   4  10  126.14    6.15
  -4   4  10  132.60    5.87
  -4   4  10  158.36    5.82
  -4   4  10  170.82    5.82
  -4   4  10  174.06    5.88
  -4   4  11    9.21    1.31
  -4   4  11   14.86    1.46
  -4   4  12    0.41    0.60
  -4   4  12    0.25    0.58
  -4   5 -14   21.50    1.86
  -4   5 -14   18.93    1.56
  -4   5 -13   24.69    2.40
  -4   5 -13   24.20    2.33
  -4   5 -12   51.84    2.20
  -4   5 -12   45.32    3.20
  -4   5 -11  138.20    6.30
  -4   5 -11  132.03    7.00
  -4   5 -10   85.17    4.93
  -4   5  -9    1.27    0.80
  -4   5  -9    0.85    2.44
  -4   5  -9    0.32    1.11
  -4   5  -8   47.90    2.87
  -4   5  -8   43.48    4.30
  -4   5  -8   43.60    4.09
  -4   5  -8   33.81    6.16
  -4   5  -7    2.81    1.04
  -4   5  -7    0.74    2.31
  -4   5  -7    1.73    0.66
  -4   5  -7    1.62    0.57
  -4   5  -7    1.66    1.33
  -4   5  -7    2.17    1.02
  -4   5  -6   47.63    2.90
  -4   5  -6   41.60    2.17
  -4   5  -6   43.80    2.26
  -4   5  -6   51.52    3.20
  -4   5  -6   38.06    3.46
  -4   5  -6   44.20    4.58
  -4   5  -6   33.83    5.55
  -4   5  -5   28.16    4.78
  -4   5  -5   32.27    3.98
  -4   5  -5   22.89    1.65
  -4   5  -5   27.72    1.70
  -4   5  -5   26.10    1.58
  -4   5  -5   28.74    1.59
  -4   5  -5   32.69    1.53
  -4   5  -5   32.12    2.45
  -4   5  -4   78.14    7.18
  -4   5  -4   88.17    3.56
  -4   5  -4   74.49    3.47
  -4   5  -4   87.52    3.31
  -4   5  -4   80.59    3.31
  -4   5  -4   96.55    3.23
  -4   5  -4   90.24    4.43
  -4   5  -3   47.60    3.11
  -4   5  -3   38.51    4.86
  -4   5  -3   59.41    5.23
  -4   5  -3   52.10    2.06
  -4   5  -3   57.63    2.32
  -4   5  -3   50.16    2.13
  -4   5  -3   52.02    2.11
  -4   5  -3   47.99    2.51
  -4   5  -3   54.82    2.51
  -4   5  -2   45.61    4.55
  -4   5  -2   30.19    4.03
  -4   5  -2   46.38    2.22
  -4   5  -2   39.52    2.19
  -4   5  -2   39.45    1.82
  -4   5  -2   39.28    1.86
  -4   5  -2   43.35    1.99
  -4   5  -2   44.54    1.82
  -4   5  -2   37.38    1.67
  -4   5  -1  137.45    8.43
  -4   5  -1  168.49    5.71
  -4   5  -1  192.33    6.13
  -4   5  -1  184.47    6.15
  -4   5  -1  159.54    5.53
  -4   5  -1  169.54    5.66
  -4   5  -1  166.80    5.76
  -4   5  -1  168.51    5.63
  -4   5  -1  168.80    5.49
  -4   5   0  401.51   16.16
  -4   5   0  376.15   11.09
  -4   5   0  384.18   11.55
  -4   5   0  400.69   11.97
  -4   5   0  407.58   12.01
  -4   5   0  354.78   11.34
  -4   5   0  365.18   11.42
  -4   5   0  354.30   11.31
  -4   5   0  376.43   11.44
  -4   5   0  382.12   11.97
  -4   5   0  379.26   11.69
  -4   5   1  544.95   15.85
  -4   5   1  526.61   15.44
  -4   5   1  578.12   16.34
  -4   5   1  560.48   16.25
  -4   5   1  482.28   15.53
  -4   5   1  519.98   15.59
  -4   5   1  508.40   15.63
  -4   5   1  526.71   15.58
  -4   5   1  590.44   20.97
  -4   5   2  417.40   16.31
  -4   5   2  381.08   11.45
  -4   5   2  347.47   11.12
  -4   5   2  378.49   11.91
  -4   5   2  371.40   11.16
  -4   5   2  345.35   11.10
  -4   5   2  370.17   11.25
  -4   5   2  386.94   11.33
  -4   5   3    3.66    0.86
  -4   5   3    2.74    0.54
  -4   5   3    4.05    0.67
  -4   5   3    3.25    0.58
  -4   5   3    4.64    1.97
  -4   5   4   78.62    3.37
  -4   5   4   81.96    3.68
  -4   5   4   69.40    2.88
  -4   5   4   68.17    2.84
  -4   5   4   73.58    2.90
  -4   5   5   64.04    3.45
  -4   5   5   69.91    3.07
  -4   5   5   70.06    3.16
  -4   5   5   71.91    6.29
  -4   5   5   61.70    2.64
  -4   5   5   63.90    3.13
  -4   5   5   68.90    3.48
  -4   5   5   60.75    2.65
  -4   5   6    1.88    0.91
  -4   5   6    2.04    0.78
  -4   5   6    3.12    1.90
  -4   5   6    1.96    0.57
  -4   5   6    1.48    0.71
  -4   5   6    2.77    0.91
  -4   5   6    1.32    0.53
  -4   5   7   28.76    1.67
  -4   5   7   34.89    2.15
  -4   5   7   36.31    2.15
  -4   5   7   32.82    2.14
  -4   5   7   33.38    2.43
  -4   5   8   24.57    1.82
  -4   5   8   23.33    1.73
  -4   5   8   19.05    1.66
  -4   5   8   19.10    1.90
  -4   5   9  632.38   17.51
  -4   5   9  582.96   17.66
  -4   5  10  108.58    4.06
  -4   5  10  100.47    4.00
  -4   5  10   66.63    4.09
  -4   5  10   93.13    3.98
  -4   5  10   79.89    4.09
  -4   5  11   34.44    2.42
  -4   5  11   35.90    2.27
  -4   6 -13   70.60    2.81
  -4   6 -13   66.04    3.77
  -4   6 -13   77.00    4.01
  -4   6 -12  102.32    3.00
  -4   6 -12   90.22    4.32
  -4   6 -11    3.93    1.17
  -4   6 -11    5.66    2.02
  -4   6 -10    3.96    1.36
  -4   6 -10    3.31    0.86
  -4   6  -9   -0.15    1.63
  -4   6  -9    0.06    0.78
  -4   6  -8    2.28    0.98
  -4   6  -8    1.19    2.50
  -4   6  -8    1.97    1.77
  -4   6  -8    1.77    0.90
  -4   6  -7  112.77    5.19
  -4   6  -7  115.07    6.89
  -4   6  -7  130.53    5.55
  -4   6  -6  171.69    6.73
  -4   6  -6  194.12    7.63
  -4   6  -6  190.38    9.29
  -4   6  -6  214.40    6.80
  -4   6  -6  209.79    6.62
  -4   6  -6  219.40    8.04
  -4   6  -6  170.75   10.25
  -4   6  -6  143.07   11.85
  -4   6  -5  195.72   11.25
  -4   6  -5  171.21   12.41
  -4   6  -5  233.35    7.45
  -4   6  -5  203.77    7.60
  -4   6  -5  206.81    8.24
  -4   6  -5  199.19    9.62
  -4   6  -5  234.64    7.32
  -4   6  -5  221.12    7.38
  -4   6  -5  232.13    7.06
  -4   6  -5  243.16    8.79
  -4   6  -4   37.63    4.52
  -4   6  -4   36.16    1.89
  -4   6  -4   32.96    2.11
  -4   6  -4   36.38    1.97
  -4   6  -4   29.16    3.14
  -4   6  -4   34.84    1.78
  -4   6  -4   34.61    1.62
  -4   6  -4   34.60    2.61
  -4   6  -3   35.35    4.75
  -4   6  -3   46.30    5.00
  -4   6  -3   37.52    2.02
  -4   6  -3   32.43    2.16
  -4   6  -3   40.40    2.12
  -4   6  -3   43.25    1.95
  -4   6  -3   39.67    1.70
  -4   6  -3   40.43    1.78
  -4   6  -3   32.30    3.11
  -4   6  -2  164.35    9.45
  -4   6  -2  148.36    5.24
  -4   6  -2  137.82    5.49
  -4   6  -2  144.36    4.96
  -4   6  -2  144.38    4.95
  -4   6  -2  145.00    4.82
  -4   6  -2  142.54    4.91
  -4   6  -2  147.07    4.76
  -4   6  -1   15.72    1.10
  -4   6  -1   12.05    1.37
  -4   6  -1   12.00    1.16
  -4   6  -1    9.32    0.96
  -4   6  -1   14.55    1.07
  -4   6  -1   16.97    1.13
  -4   6  -1   17.75    1.19
  -4   6  -1   16.47    1.03
  -4   6  -1   20.24    1.27
  -4   6   0  336.03   14.78
  -4   6   0  282.66    9.43
  -4   6   0  286.67    9.06
  -4   6   0  324.81   10.13
  -4   6   0  319.08    9.94
  -4   6   0  284.02    9.63
  -4   6   0  295.67    9.38
  -4   6   0  272.31    9.27
  -4   6   0  335.88    9.51
  -4   6   0  305.12    9.92
  -4   6   0  296.17    9.57
  -4   6   0  325.45    9.46
  -4   6   1  341.91   15.19
  -4   6   1  344.11   10.27
  -4   6   1  317.97    9.72
  -4   6   1  305.65   10.34
  -4   6   1  306.72    9.86
  -4   6   1  323.08    9.93
  -4   6   1  315.37    9.83
  -4   6   1  308.58    9.85
  -4   6   1  325.29    9.93
  -4   6   1  307.16   10.45
  -4   6   2   17.51    1.52
  -4   6   2   17.05    1.19
  -4   6   2   12.62    1.34
  -4   6   2   13.63    1.43
  -4   6   2   14.23    1.08
  -4   6   2   16.64    1.16
  -4   6   2   13.37    1.06
  -4   6   2   14.40    1.13
  -4   6   2   17.72    3.25
  -4   6   3  609.45   17.25
  -4   6   3  617.28   18.00
  -4   6   3  582.40   18.07
  -4   6   3  549.62   17.15
  -4   6   3  589.26   17.22
  -4   6   3  575.18   17.27
  -4   6   3  536.92   17.02
  -4   6   3  649.10   23.86
  -4   6   4   39.75    4.91
  -4   6   4   33.27    1.82
  -4   6   4   35.21    2.11
  -4   6   4   29.52    2.11
  -4   6   4   26.89    2.09
  -4   6   4   28.05    1.62
  -4   6   4   29.28    1.66
  -4   6   4   28.05    1.54
  -4   6   4   28.09    1.66
  -4   6   4   34.48    2.28
  -4   6   5   55.51    3.01
  -4   6   5   57.32    2.62
  -4   6   5   61.81    2.90
  -4   6   5   48.08    5.43
  -4   6   5   51.19    2.41
  -4   6   5   55.92    3.15
  -4   6   5   49.61    2.41
  -4   6   5   51.20    2.85
  -4   6   6   38.35    2.54
  -4   6   6   35.61    1.94
  -4   6   6   40.66    2.69
  -4   6   6   36.50    1.96
  -4   6   6   38.13    2.40
  -4   6   6   41.29    2.22
  -4   6   6   43.69    2.44
  -4   6   7  169.63    6.13
  -4   6   7  146.46    5.32
  -4   6   7  135.12    5.24
  -4   6   7  149.67    6.34
  -4   6   7  145.22    5.94
  -4   6   7  159.92    5.67
  -4   6   7  177.19    5.93
  -4   6   8   69.86    3.41
  -4   6   8   63.52    2.83
  -4   6   8   66.54    3.69
  -4   6   8   65.26    3.38
  -4   6   9    9.87    1.32
  -4   6   9    7.16    1.23
  -4   6   9    6.21    1.04
  -4   6   9    6.87    1.12
  -4   6   9    5.59    1.21
  -4   6  10    0.27    0.84
  -4   6  10   -0.45    0.79
  -4   6  10    0.20    0.75
  -4   6  10   -0.13    0.69
  -4   6  10    0.40    0.62
  -4   6  11    0.45    0.62
  -4   6  11    0.14    0.58
  -4   6  12   18.36    1.12
  -4   7 -13   22.49    1.92
  -4   7 -13   22.05    1.23
  -4   7 -12   23.67    2.38
  -4   7 -12   25.13    1.53
  -4   7 -11   54.04    3.23
  -4   7 -11   61.19    3.88
  -4   7 -10    1.43    1.75
  -4   7 -10    0.60    1.28
  -4   7 -10    1.91    1.11
  -4   7 -10    1.42    0.81
  -4   7  -9   19.00    2.94
  -4   7  -9   16.38    1.65
  -4   7  -9   13.22    2.14
  -4   7  -8   62.93    3.64
  -4   7  -8   85.49    5.66
  -4   7  -8   73.57    3.12
  -4   7  -8   77.89    3.81
  -4   7  -8   64.45    4.43
  -4   7  -8   62.97    7.91
  -4   7  -7    0.93    1.00
  -4   7  -7    1.81    2.39
  -4   7  -7    0.28    1.42
  -4   7  -7    1.13    0.87
  -4   7  -6   -0.19    0.70
  -4   7  -6    0.20    0.92
  -4   7  -6   -0.18    0.55
  -4   7  -6   -0.08    0.46
  -4   7  -6    0.21    0.78
  -4   7  -6   -0.14    1.33
  -4   7  -6    0.85    1.33
  -4   7  -6   -0.67    2.00
  -4   7  -5   41.58    5.98
  -4   7  -5   45.92    5.33
  -4   7  -5   56.14    3.05
  -4   7  -5   61.26    2.88
  -4   7  -5   58.49    4.52
  -4   7  -5   64.14    2.66
  -4   7  -5   63.27    2.78
  -4   7  -5   65.78    2.41
  -4   7  -5   55.43    3.49
  -4   7  -4  440.52   22.49
  -4   7  -4  490.99   22.16
  -4   7  -4  506.78   17.44
  -4   7  -4  541.61   18.07
  -4   7  -4  571.29   17.27
  -4   7  -4  519.10   19.52
  -4   7  -4  617.92   16.91
  -4   7  -4  594.20   16.61
  -4   7  -4  534.40   18.31
  -4   7  -3  855.87   24.13
  -4   7  -3  760.36   24.63
  -4   7  -3  803.64   24.36
  -4   7  -3  791.61   25.11
  -4   7  -3  678.82   26.03
  -4   7  -3  893.92   23.98
  -4   7  -3  818.71   23.66
  -4   7  -3  727.09   29.70
  -4   7  -2  556.16   23.10
  -4   7  -2  527.44   17.71
  -4   7  -2  607.16   17.31
  -4   7  -2  538.16   18.02
  -4   7  -2  603.74   17.59
  -4   7  -2  483.52   18.87
  -4   7  -2  639.00   17.11
  -4   7  -2  570.14   16.80
  -4   7  -2  563.81   17.00
  -4   7  -2  547.98   16.64
  -4   7  -1    2.37    0.98
  -4   7  -1    2.43    0.66
  -4   7  -1    2.45    0.62
  -4   7  -1    2.40    0.97
  -4   7  -1    2.00    0.56
  -4   7  -1    2.52    0.59
  -4   7  -1    2.33    0.58
  -4   7  -1    2.43    0.61
  -4   7  -1    2.75    0.65
  -4   7  -1    2.90    0.53
  -4   7  -1    1.62    0.50
  -4   7  -1    2.33    0.60
  -4   7   0   76.29    6.82
  -4   7   0   72.99    3.24
  -4   7   0   64.22    3.14
  -4   7   0   67.13    3.51
  -4   7   0   66.28    3.03
  -4   7   0   68.59    2.94
  -4   7   0   72.55    2.95
  -4   7   0   70.07    2.90
  -4   7   0   68.80    2.98
  -4   7   0   82.79    3.05
  -4   7   0   78.39    3.47
  -4   7   1  137.28    9.42
  -4   7   1  137.59    5.29
  -4   7   1  124.50    5.24
  -4   7   1  131.69    5.49
  -4   7   1  135.31    4.75
  -4   7   1  127.03    5.08
  -4   7   1  141.91    4.94
  -4   7   1  142.96    4.93
  -4   7   1  137.02    4.86
  -4   7   1  150.36    4.97
  -4   7   1  144.29    5.47
  -4   7   2    2.43    2.05
  -4   7   2    5.06    0.95
  -4   7   2    5.28    1.14
  -4   7   2    5.11    0.95
  -4   7   2    4.67    1.02
  -4   7   2    4.16    0.73
  -4   7   2    3.40    0.86
  -4   7   2    3.88    0.73
  -4   7   2    6.41    0.84
  -4   7   2    3.28    0.68
  -4   7   2    4.22    0.72
  -4   7   2    3.39    0.80
  -4   7   2    3.15    0.80
  -4   7   3   12.52    3.12
  -4   7   3   15.92    1.32
  -4   7   3   15.80    1.61
  -4   7   3   17.69    1.62
  -4   7   3   19.50    1.76
  -4   7   3   18.10    1.30
  -4   7   3   17.04    1.19
  -4   7   3   18.47    1.31
  -4   7   3   17.05    1.30
  -4   7   3   17.17    1.64
  -4   7   4   -0.76    1.75
  -4   7   4    0.63    0.73
  -4   7   4    0.42    1.00
  -4   7   4    0.91    0.73
  -4   7   4    0.38    0.83
  -4   7   4    0.41    0.69
  -4   7   4    0.56    0.52
  -4   7   4    0.03    0.44
  -4   7   4    0.45    0.52
  -4   7   4    0.38    0.55
  -4   7   4    0.17    0.50
  -4   7   5   14.73    3.27
  -4   7   5   16.55    1.68
  -4   7   5   12.56    1.59
  -4   7   5   13.66    1.59
  -4   7   5   15.85    1.26
  -4   7   5   16.68    1.27
  -4   7   5   17.45    1.21
  -4   7   5   17.24    1.31
  -4   7   5   16.84    1.73
  -4   7   5   20.30    1.75
  -4   7   5   17.60    1.46
  -4   7   6   44.78    2.67
  -4   7   6   37.80    2.69
  -4   7   6   41.12    2.76
  -4   7   6   40.31    2.10
  -4   7   6   38.48    1.95
  -4   7   6   40.04    2.69
  -4   7   6   41.31    2.13
  -4   7   6   42.28    2.31
  -4   7   6   43.48    2.53
  -4   7   7  275.74    9.84
  -4   7   7  281.33    9.24
  -4   7   7  277.96    9.91
  -4   7   7  275.38    9.20
  -4   7   7  284.12   10.27
  -4   7   7  289.92    9.52
  -4   7   8   14.72    1.74
  -4   7   8   19.16    1.67
  -4   7   8   19.09    1.69
  -4   7   8   15.20    1.45
  -4   7   8   15.26    1.66
  -4   7   8   16.53    1.23
  -4   7   8   13.66    1.46
  -4   7   8   14.26    1.62
  -4   7   8   14.00    1.14
  -4   7   9   -0.27    0.76
  -4   7   9    0.32    0.71
  -4   7   9    0.24    0.43
  -4   7   9    0.58    0.47
  -4   7   9    0.47    0.71
  -4   7   9   -0.11    0.78
  -4   7  10    0.84    0.69
  -4   7  10    1.13    0.49
  -4   7  10    0.46    0.62
  -4   7  11    0.28    0.38
  -4   8 -13    0.22    0.36
  -4   8 -13    0.57    0.58
  -4   8 -12   49.01    2.32
  -4   8 -12   47.98    3.10
  -4   8 -11   12.82    1.43
  -4   8 -10   14.86    2.36
  -4   8 -10   14.07    1.35
  -4   8  -9   35.89    3.56
  -4   8  -9   32.29    2.28
  -4   8  -8    7.20    0.89
  -4   8  -8    4.63    1.82
  -4   8  -8    5.84    1.20
  -4   8  -7   30.25    1.77
  -4   8  -7   27.23    2.31
  -4   8  -7   32.88    3.46
  -4   8  -7   32.72    1.79
  -4   8  -7   26.85    2.21
  -4   8  -6   72.83    4.01
  -4   8  -6   71.70    3.27
  -4   8  -6   80.91    5.34
  -4   8  -6   79.40    3.02
  -4   8  -6   81.42    4.04
  -4   8  -5    0.05    0.78
  -4   8  -5    1.31    0.70
  -4   8  -5   -0.12    1.27
  -4   8  -5    0.65    0.48
  -4   8  -5   -0.48    1.58
  -4   8  -5    0.50    0.83
  -4   8  -4   90.57    4.31
  -4   8  -4   95.37    4.06
  -4   8  -4   96.08    4.68
  -4   8  -4   81.98    5.35
  -4   8  -4  104.30    3.66
  -4   8  -4   92.18    4.73
  -4   8  -4   71.72    6.98
  -4   8  -3   45.62    2.83
  -4   8  -3   48.02    2.62
  -4   8  -3   43.16    2.92
  -4   8  -3   32.36    3.29
  -4   8  -3   48.13    2.18
  -4   8  -3   46.19    1.93
  -4   8  -3   36.45    4.96
  -4   8  -2   28.80    2.01
  -4   8  -2   24.60    2.17
  -4   8  -2   28.10    2.22
  -4   8  -2   28.49    1.66
  -4   8  -2   29.65    1.64
  -4   8  -2   28.69    1.46
  -4   8  -2   25.65    4.37
  -4   8  -1   60.77    3.46
  -4   8  -1   68.37    2.99
  -4   8  -1   58.20    3.42
  -4   8  -1   71.26    3.39
  -4   8  -1   68.69    2.83
  -4   8  -1   69.56    2.95
  -4   8  -1   66.03    2.65
  -4   8  -1   62.21    2.78
  -4   8  -1   67.31    2.88
  -4   8  -1   71.60    2.85
  -4   8  -1   61.79    2.49
  -4   8   0    9.40    2.94
  -4   8   0   12.30    1.21
  -4   8   0   12.98    1.31
  -4   8   0   14.02    1.61
  -4   8   0   10.89    1.14
  -4   8   0   15.09    1.22
  -4   8   0   14.20    1.17
  -4   8   0   16.26    1.23
  -4   8   0   14.92    1.16
  -4   8   0   13.53    1.33
  -4   8   0   11.23    1.05
  -4   8   0   12.76    0.95
  -4   8   0   15.34    1.16
  -4   8   1    0.27    1.76
  -4   8   1    0.36    0.53
  -4   8   1    0.64    0.89
  -4   8   1    0.05    0.59
  -4   8   1   -0.06    0.77
  -4   8   1    0.13    0.48
  -4   8   1    0.24    0.61
  -4   8   1    0.22    0.50
  -4   8   1    0.28    0.52
  -4   8   1    0.86    0.56
  -4   8   1    0.35    0.62
  -4   8   2   96.80    8.43
  -4   8   2  107.50    4.64
  -4   8   2  109.68    4.99
  -4   8   2  114.17    4.73
  -4   8   2  108.22    4.88
  -4   8   2  123.32    4.43
  -4   8   2  118.56    4.39
  -4   8   2  114.86    4.33
  -4   8   2  119.28    4.38
  -4   8   2  119.79    4.93
  -4   8   3   76.88    7.44
  -4   8   3   82.26    3.99
  -4   8   3   87.09    3.68
  -4   8   3   85.91    4.27
  -4   8   3   90.54    4.13
  -4   8   3   94.07    4.38
  -4   8   3   96.71    3.76
  -4   8   3   91.14    3.62
  -4   8   3   97.55    3.77
  -4   8   3   95.18    3.71
  -4   8   3   93.30    3.72
  -4   8   3   99.36    4.36
  -4   8   3   99.05    3.79
  -4   8   4   82.11    7.82
  -4   8   4   99.08    4.51
  -4   8   4   94.31    4.54
  -4   8   4   93.81    4.61
  -4   8   4  108.65    4.06
  -4   8   4   97.93    4.42
  -4   8   4   94.51    3.99
  -4   8   4  107.88    4.07
  -4   8   4  106.35    3.94
  -4   8   4  106.64    4.03
  -4   8   4  105.08    4.63
  -4   8   5  199.52    6.72
  -4   8   5  194.92    6.82
  -4   8   5  190.78    7.28
  -4   8   5  203.02    6.60
  -4   8   5  201.51    6.75
  -4   8   5  203.59    6.82
  -4   8   5  189.79    7.40
  -4   8   5  186.98    7.33
  -4   8   5  179.53    7.48
  -4   8   6    0.92    0.73
  -4   8   6    0.33    0.81
  -4   8   6   -0.07    0.76
  -4   8   6    0.89    0.56
  -4   8   6    1.94    0.88
  -4   8   6    1.46    0.83
  -4   8   6    0.56    0.46
  -4   8   6    0.94    0.60
  -4   8   6    0.87    0.60
  -4   8   6    0.72    0.53
  -4   8   7    1.10    0.74
  -4   8   7    0.40    0.75
  -4   8   7    0.45    0.49
  -4   8   7    0.04    0.74
  -4   8   7    0.32    0.50
  -4   8   7    0.46    0.54
  -4   8   7    0.19    0.47
  -4   8   7    1.20    0.76
  -4   8   8    0.12    0.64
  -4   8   8   -0.19    0.74
  -4   8   8   -0.11    0.76
  -4   8   8    0.40    0.48
  -4   8   8   -0.03    0.50
  -4   8   8   -0.11    0.69
  -4   8   8    0.17    0.45
  -4   8   9    5.04    0.68
  -4   8   9    5.83    0.76
  -4   8   9    5.67    0.99
  -4   8   9    5.14    0.66
  -4   8  10    6.67    0.69
  -4   8  11    0.09    0.28
  -4   9 -12   36.54    1.70
  -4   9 -11    6.62    0.86
  -4   9 -11   28.68    2.31
  -4   9 -10    6.41    1.57
  -4   9  -9   17.39    2.42
  -4   9  -9   15.52    1.51
  -4   9  -8    7.80    0.84
  -4   9  -8    7.78    1.86
  -4   9  -8    7.65    1.27
  -4   9  -7   61.40    3.25
  -4   9  -7   78.68    3.91
  -4   9  -7   77.25    3.18
  -4   9  -7   74.24    4.92
  -4   9  -7   87.50    3.17
  -4   9  -7   66.58    4.05
  -4   9  -7   62.06    3.35
  -4   9  -6   11.21    1.39
  -4   9  -6   14.90    1.34
  -4   9  -6   15.21    2.41
  -4   9  -6   16.82    1.24
  -4   9  -6   13.77    2.04
  -4   9  -6   10.91    1.47
  -4   9  -5    0.51    0.84
  -4   9  -5    0.70    0.68
  -4   9  -5   -0.13    0.95
  -4   9  -5   -0.23    1.23
  -4   9  -5    0.41    0.43
  -4   9  -5    1.03    1.29
  -4   9  -5   -0.13    0.78
  -4   9  -4   24.53    2.11
  -4   9  -4   31.58    2.07
  -4   9  -4   26.53    2.32
  -4   9  -4   24.29    2.85
  -4   9  -4   32.21    1.61
  -4   9  -4   19.18    3.75
  -4   9  -4   27.69    2.36
  -4   9  -3    0.20    0.95
  -4   9  -3    1.16    0.75
  -4   9  -3    1.47    1.20
  -4   9  -3    1.46    0.52
  -4   9  -3    1.35    0.96
  -4   9  -3    1.59    1.83
  -4   9  -2   18.65    1.89
  -4   9  -2   16.87    1.66
  -4   9  -2   14.96    1.77
  -4   9  -2   19.19    1.28
  -4   9  -2   19.07    1.11
  -4   9  -2   20.13    1.37
  -4   9  -2   17.36    3.67
  -4   9  -1   14.07    1.64
  -4   9  -1   13.99    1.53
  -4   9  -1   14.48    1.14
  -4   9  -1   12.25    0.94
  -4   9  -1   14.57    1.19
  -4   9  -1   13.33    1.07
  -4   9   0   58.55    6.62
  -4   9   0   71.36    3.77
  -4   9   0   65.88    3.03
  -4   9   0   61.49    3.20
  -4   9   0   65.91    3.53
  -4   9   0   61.47    3.04
  -4   9   0   70.25    3.04
  -4   9   0   76.12    3.00
  -4   9   0   72.57    3.02
  -4   9   0   76.47    2.98
  -4   9   1    0.83    1.92
  -4   9   1    0.74    0.69
  -4   9   1    0.59    0.53
  -4   9   1    0.31    0.97
  -4   9   1    0.27    0.75
  -4   9   1    1.17    0.57
  -4   9   1    0.74    0.57
  -4   9   1    0.44    0.57
  -4   9   1    0.84    0.53
  -4   9   1    0.49    0.54
  -4   9   1    0.57    0.51
  -4   9   1    0.22    0.60
  -4   9   2   12.67    3.26
  -4   9   2   13.89    1.46
  -4   9   2   13.86    1.67
  -4   9   2   14.61    1.56
  -4   9   2   15.72    1.41
  -4   9   2   16.76    1.31
  -4   9   2   15.86    1.29
  -4   9   2   15.96    1.26
  -4   9   2   16.90    1.34
  -4   9   2   17.50    1.57
  -4   9   2   16.86    1.28
  -4   9   3   14.06    3.47
  -4   9   3   18.09    1.65
  -4   9   3   17.63    1.79
  -4   9   3   19.06    1.81
  -4   9   3   19.32    1.62
  -4   9   3   21.15    1.48
  -4   9   3   22.83    1.51
  -4   9   3   20.88    1.47
  -4   9   3   20.63    1.73
  -4   9   3   17.28    1.53
  -4   9   3   22.42    1.48
  -4   9   4    3.10    0.91
  -4   9   4    1.66    0.70
  -4   9   4    2.80    0.93
  -4   9   4    1.99    0.96
  -4   9   4    2.51    0.67
  -4   9   4    3.46    0.73
  -4   9   4    3.62    0.72
  -4   9   4    2.82    0.70
  -4   9   4    2.87    0.83
  -4   9   4    2.80    0.83
  -4   9   4    3.67    0.76
  -4   9   5    5.23    1.63
  -4   9   5    4.87    1.02
  -4   9   5    2.97    0.84
  -4   9   5    3.76    1.02
  -4   9   5    4.23    0.76
  -4   9   5    3.28    0.91
  -4   9   5    3.79    0.66
  -4   9   5    4.47    0.78
  -4   9   5    5.75    0.83
  -4   9   5    4.36    0.78
  -4   9   5    3.71    0.93
  -4   9   5    3.94    0.92
  -4   9   6    0.84    0.62
  -4   9   6    1.23    0.82
  -4   9   6    1.04    0.81
  -4   9   6    1.45    0.55
  -4   9   6    0.73    0.74
  -4   9   6    1.21    0.51
  -4   9   6    1.47    0.58
  -4   9   6    1.75    0.61
  -4   9   6    1.72    0.78
  -4   9   6    1.24    0.72
  -4   9   7    3.91    0.86
  -4   9   7    5.01    0.73
  -4   9   7    4.93    0.76
  -4   9   7    4.84    0.95
  -4   9   7    5.95    0.74
  -4   9   8    5.09    0.67
  -4   9   8    5.09    0.71
  -4   9   8    6.05    0.79
  -4   9   8    5.31    0.67
  -4   9   9   32.74    1.63
  -4   9   9   28.48    1.36
  -4   9   9   31.47    1.46
  -4   9   9   29.89    1.40
  -4   9   9   29.50    1.48
  -4   9   9   28.05    1.51
  -4   9  10    0.91    0.34
  -4  10 -11    4.69    0.95
  -4  10 -11    3.94    0.62
  -4  10 -10   51.13    2.98
  -4  10 -10   30.06    1.92
  -4  10  -9   10.50    1.73
  -4  10  -8   24.21    1.32
  -4  10  -8   24.79    2.58
  -4  10  -8   22.87    1.82
  -4  10  -7   28.70    1.64
  -4  10  -7   30.04    2.86
  -4  10  -7   30.41    1.53
  -4  10  -7   24.36    2.15
  -4  10  -6    3.56    0.92
  -4  10  -6    3.34    1.04
  -4  10  -6    4.10    0.80
  -4  10  -6    4.99    1.54
  -4  10  -6    5.24    0.72
  -4  10  -6    4.18    1.25
  -4  10  -6    3.57    0.78
  -4  10  -5    2.57    0.91
  -4  10  -5    2.72    1.01
  -4  10  -5    2.32    0.78
  -4  10  -5    3.06    1.38
  -4  10  -5    1.79    0.43
  -4  10  -5    2.67    0.61
  -4  10  -5    2.46    1.28
  -4  10  -5    2.39    0.87
  -4  10  -4    8.65    1.32
  -4  10  -4    9.99    1.45
  -4  10  -4    9.56    1.20
  -4  10  -4   11.10    1.92
  -4  10  -4   11.56    0.88
  -4  10  -4    9.46    1.99
  -4  10  -4    9.69    1.45
  -4  10  -3   63.72    3.52
  -4  10  -3   69.52    3.31
  -4  10  -3   56.50    3.98
  -4  10  -3   72.27    2.71
  -4  10  -3   57.52    3.41
  -4  10  -3   73.49    4.90
  -4  10  -2  146.11    4.89
  -4  10  -2  132.57    5.84
  -4  10  -2  149.29    7.61
  -4  10  -2  144.38    5.62
  -4  10  -2  133.66    5.74
  -4  10  -1   44.53    2.08
  -4  10  -1   45.64    2.18
  -4  10  -1   39.65    2.60
  -4  10   0    9.29    2.15
  -4  10   0    6.33    1.13
  -4  10   0    8.61    1.39
  -4  10   0    9.04    0.90
  -4  10   0    8.75    0.93
  -4  10   0    8.42    0.76
  -4  10   0    8.07    0.85
  -4  10   1   78.44    5.31
  -4  10   1   65.66    3.49
  -4  10   1   66.51    3.75
  -4  10   1   87.86    3.84
  -4  10   1   83.10    3.34
  -4  10   1   80.95    3.18
  -4  10   1   79.98    3.25
  -4  10   1   81.34    3.16
  -4  10   2  185.29    8.50
  -4  10   2  147.21    6.22
  -4  10   2  154.30    6.44
  -4  10   2  189.33    6.48
  -4  10   2  143.21    5.96
  -4  10   2  170.82    5.84
  -4  10   2  179.41    5.78
  -4  10   2  163.72    5.74
  -4  10   2  172.34    5.79
  -4  10   2  154.20    6.07
  -4  10   2  172.69    5.71
  -4  10   3  107.26    5.92
  -4  10   3   77.05    3.66
  -4  10   3   78.63    4.03
  -4  10   3   79.93    4.08
  -4  10   3   99.94    4.17
  -4  10   3   83.93    3.91
  -4  10   3  102.55    3.67
  -4  10   3   97.68    3.70
  -4  10   3   97.54    3.68
  -4  10   3   97.29    3.66
  -4  10   3   95.46    3.60
  -4  10   3   90.36    3.99
  -4  10   4   20.85    2.51
  -4  10   4   13.48    1.32
  -4  10   4   14.40    1.54
  -4  10   4   14.88    1.60
  -4  10   4   19.14    1.62
  -4  10   4   17.85    1.56
  -4  10   4   19.38    1.34
  -4  10   4   21.19    1.37
  -4  10   4   19.75    1.33
  -4  10   4   17.52    1.53
  -4  10   4   18.19    1.28
  -4  10   5    0.98    1.10
  -4  10   5    0.83    0.53
  -4  10   5    0.64    0.74
  -4  10   5    0.72    0.66
  -4  10   5    0.66    0.51
  -4  10   5    0.59    0.51
  -4  10   5    0.17    0.52
  -4  10   5    0.05    0.56
  -4  10   5    0.51    0.50
  -4  10   5    0.15    0.46
  -4  10   6   12.60    1.18
  -4  10   6   11.58    0.95
  -4  10   6   11.66    0.98
  -4  10   6   11.93    0.98
  -4  10   6   10.92    0.96
  -4  10   6   10.69    0.93
  -4  10   7    1.29    0.59
  -4  10   7    0.95    0.43
  -4  10   7    1.12    0.45
  -4  10   7    0.71    0.43
  -4  10   7    0.72    0.42
  -4  10   7    0.85    0.43
  -4  10   8    1.88    0.50
  -4  10   8    2.85    0.45
  -4  10   8    2.87    0.48
  -4  10   8    2.53    0.47
  -4  10   8    2.72    0.50
  -4  10   8    2.44    0.43
  -4  10   9    7.03    0.55
  -4  11 -10   17.23    0.99
  -4  11  -9    6.38    1.14
  -4  11  -8   39.70    2.49
  -4  11  -8    1.08    0.30
  -4  11  -7   46.77    1.93
  -4  11  -7   47.15    3.12
  -4  11  -6    8.91    1.13
  -4  11  -6   15.25    1.17
  -4  11  -6   10.72    1.67
  -4  11  -6   13.22    0.94
  -4  11  -6   14.10    1.69
  -4  11  -6   11.48    1.17
  -4  11  -5    2.07    0.83
  -4  11  -5    3.47    0.80
  -4  11  -5    2.52    0.85
  -4  11  -5    2.73    1.17
  -4  11  -5    3.13    0.56
  -4  11  -5   -0.08    0.38
  -4  11  -5    4.68    1.34
  -4  11  -4    1.76    0.91
  -4  11  -4    1.97    0.74
  -4  11  -4    0.76    1.05
  -4  11  -4    1.46    0.49
  -4  11  -4    1.75    0.86
  -4  11  -4    1.61    0.71
  -4  11  -3    9.17    1.11
  -4  11  -3    6.22    1.10
  -4  11  -3    8.98    1.84
  -4  11  -3    6.62    1.18
  -4  11  -3    6.40    1.15
  -4  11  -2   35.61    2.32
  -4  11  -2   42.30    2.39
  -4  11  -2   44.28    3.65
  -4  11  -2   43.02    1.80
  -4  11  -1   99.66    4.34
  -4  11  -1   96.72    4.58
  -4  11   0   35.77    2.22
  -4  11   0   37.60    3.38
  -4  11   0   34.08    1.65
  -4  11   0   34.12    1.75
  -4  11   0   29.75    2.19
  -4  11   1    4.85    1.07
  -4  11   1    6.42    1.05
  -4  11   1    6.72    1.77
  -4  11   1    6.58    0.73
  -4  11   1    6.38    0.77
  -4  11   1    6.42    0.76
  -4  11   1    5.46    0.66
  -4  11   2    0.25    0.72
  -4  11   2    0.28    0.66
  -4  11   2    0.20    1.18
  -4  11   2    0.57    0.50
  -4  11   2    0.31    0.44
  -4  11   2   -0.12    0.22
  -4  11   2    0.24    0.42
  -4  11   2    0.02    0.38
  -4  11   3   45.26    2.34
  -4  11   3   43.62    3.34
  -4  11   3   43.54    2.02
  -4  11   3   43.55    1.94
  -4  11   3   43.19    1.98
  -4  11   3   44.32    1.90
  -4  11   4   14.14    1.37
  -4  11   4   17.12    1.35
  -4  11   4   20.89    2.20
  -4  11   4   18.67    1.19
  -4  11   4   19.03    1.16
  -4  11   4   19.92    1.20
  -4  11   4   19.34    1.19
  -4  11   4   18.09    1.12
  -4  11   5   94.90    3.52
  -4  11   5   84.00    4.14
  -4  11   5   86.69    3.23
  -4  11   5   91.18    3.24
  -4  11   5   85.87    3.17
  -4  11   5   90.29    3.22
  -4  11   5   91.38    3.27
  -4  11   6    1.74    0.42
  -4  11   6    1.93    0.44
  -4  11   6    2.19    0.55
  -4  11   6    2.04    0.46
  -4  11   7   48.58    1.87
  -4  11   7   51.23    1.87
  -4  11   7   44.84    1.83
  -4  11   7   54.28    1.92
  -4  11   8   30.50    1.21
  -4  12  -7   85.81    2.86
  -4  12  -6   30.94    2.02
  -4  12  -6   47.86    1.69
  -4  12  -5    0.89    0.36
  -4  12  -5    0.09    0.24
  -4  12  -5    1.26    0.82
  -4  12  -5    1.19    0.54
  -4  12  -4   30.36    1.16
  -4  12  -4   33.41    2.41
  -4  12  -4   33.31    1.52
  -4  12  -3    3.01    0.51
  -4  12  -3    5.16    1.31
  -4  12  -3    3.71    0.74
  -4  12  -3    3.35    0.75
  -4  12  -2    4.05    0.88
  -4  12  -1  104.18    3.84
  -4  12  -1  102.81    5.13
  -4  12   0    3.00    0.78
  -4  12   0    5.71    0.85
  -4  12   0    4.11    1.34
  -4  12   1   16.19    0.89
  -4  12   1   20.23    1.38
  -4  12   1   19.66    2.12
  -4  12   2   16.09    0.89
  -4  12   2   17.75    1.25
  -4  12   2   17.44    1.02
  -4  12   2   18.28    1.95
  -4  12   3    0.56    0.32
  -4  12   3    0.57    0.49
  -4  12   3    0.61    0.36
  -4  12   3    0.66    0.82
  -4  12   4   19.61    1.58
  -4  12   4   18.78    0.94
  -4  12   5    3.74    0.39
  -4  12   5    4.30    0.48
  -4  13  -4   55.17    2.62
  -4  13  -3   48.20    2.55
  -4  13  -3   49.68    1.92
  -4  13  -2    3.95    0.41
  -4  13  -1   13.59    1.45
  -4  13  -1   12.26    0.72
  -4  13  -1   14.38    0.95
  -4  13   0    2.03    0.77
  -4  13   0    1.53    0.46
  -4  13   1    4.23    0.88
  -4  13   1    5.11    0.55
  -4  13   2   37.07    2.01
  -4  13   2   37.14    1.50
  -3 -11  -1   12.81    1.23
  -3 -11   0    8.16    1.04
  -3 -11   1   45.03    2.38
  -3 -11   2    6.28    0.89
  -3 -11   2    4.61    0.53
  -3 -11   3    4.70    0.54
  -3 -11   3    4.73    0.48
  -3 -11   4    6.93    0.55
  -3 -11   4    6.69    0.59
  -3 -11   5    9.15    0.60
  -3 -11   5   10.33    0.67
  -3 -10  -4   15.64    1.52
  -3 -10  -4   16.22    1.33
  -3 -10  -3    3.62    1.06
  -3 -10  -2    0.44    0.47
  -3 -10  -2    0.02    0.42
  -3 -10  -1    4.48    0.67
  -3 -10  -1    3.23    1.24
  -3 -10  -1    4.44    0.80
  -3 -10  -1    3.98    0.70
  -3 -10   0   66.01    2.74
  -3 -10   0   71.15    4.02
  -3 -10   0   70.64    3.00
  -3 -10   0   74.67    2.84
  -3 -10   0   66.26    2.80
  -3 -10   1   49.07    2.25
  -3 -10   1   54.52    3.46
  -3 -10   1   54.97    2.51
  -3 -10   1   51.08    2.38
  -3 -10   1   59.20    2.43
  -3 -10   2   86.01    4.42
  -3 -10   2   82.40    3.22
  -3 -10   2   82.69    4.02
  -3 -10   2   91.26    3.43
  -3 -10   2   87.33    3.47
  -3 -10   2   92.92    3.48
  -3 -10   3   14.31    1.69
  -3 -10   3   13.57    1.00
  -3 -10   3   12.93    1.57
  -3 -10   3   13.90    1.12
  -3 -10   3   13.21    1.14
  -3 -10   3   12.87    1.12
  -3 -10   4   25.63    1.46
  -3 -10   4   22.18    1.28
  -3 -10   4   18.04    1.13
  -3 -10   4   14.77    1.58
  -3 -10   5   17.44    0.88
  -3 -10   5   22.03    1.24
  -3 -10   6   19.65    1.23
  -3 -10   6   20.81    1.26
  -3 -10   7    0.90    0.43
  -3 -10   7    1.20    0.51
  -3 -10   7    1.77    0.52
  -3 -10   8    2.05    0.43
  -3 -10   8    2.37    0.52
  -3 -10   8    2.22    0.50
  -3 -10   9    4.87    0.49
  -3 -10   9    4.32    0.51
  -3  -9  -7    6.93    0.93
  -3  -9  -6    1.11    0.74
  -3  -9  -6    1.45    0.78
  -3  -9  -6    1.47    0.78
  -3  -9  -5   11.91    0.98
  -3  -9  -5    8.95    1.51
  -3  -9  -5   12.00    0.99
  -3  -9  -4   25.14    1.54
  -3  -9  -4   21.45    2.34
  -3  -9  -3    1.88    1.39
  -3  -9  -3    0.47    0.65
  -3  -9  -2  129.05    4.86
  -3  -9  -2  120.56    5.49
  -3  -9  -2  131.16    5.15
  -3  -9  -1    8.08    1.58
  -3  -9  -1    6.45    1.45
  -3  -9  -1    9.56    1.08
  -3  -9  -1    7.41    1.10
  -3  -9  -1    9.00    1.22
  -3  -9  -1    7.55    1.07
  -3  -9  -1    8.47    2.03
  -3  -9   0   14.94    1.42
  -3  -9   0   15.53    1.44
  -3  -9   0   16.17    1.53
  -3  -9   0   15.85    1.94
  -3  -9   0   16.03    2.41
  -3  -9   0   13.63    1.82
  -3  -9   1   32.70    2.12
  -3  -9   1   36.17    2.14
  -3  -9   1   35.28    2.15
  -3  -9   1   30.03    3.06
  -3  -9   1   28.51    2.62
  -3  -9   2   34.09    2.10
  -3  -9   2   35.14    2.16
  -3  -9   2   30.28    2.01
  -3  -9   2   30.00    2.59
  -3  -9   2   25.32    2.45
  -3  -9   2   29.14    2.94
  -3  -9   3    0.90    0.84
  -3  -9   3   -0.20    0.67
  -3  -9   3    0.52    0.88
  -3  -9   3   -0.21    0.50
  -3  -9   3   -0.14    1.20
  -3  -9   3   -0.09    1.17
  -3  -9   4   38.51    2.09
  -3  -9   4   44.08    2.36
  -3  -9   4   38.88    2.82
  -3  -9   4   32.31    1.80
  -3  -9   4   37.63    2.95
  -3  -9   4   35.75    2.76
  -3  -9   5   13.08    1.33
  -3  -9   5   13.12    1.12
  -3  -9   5   12.33    1.01
  -3  -9   5   14.94    1.79
  -3  -9   5   11.36    1.07
  -3  -9   6   24.28    1.19
  -3  -9   6   22.70    1.95
  -3  -9   6   25.41    1.36
  -3  -9   7  101.77    3.67
  -3  -9   7  101.75    3.48
  -3  -9   8   65.98    2.61
  -3  -9   8   67.45    2.45
  -3  -9   9   21.95    1.25
  -3  -9   9   22.58    1.16
  -3  -9  10    0.20    0.45
  -3  -9  10    0.21    0.37
  -3  -9  11    0.16    0.27
  -3  -9  11   -0.02    0.35
  -3  -8  -8  181.73    7.08
  -3  -8  -7  124.45    5.69
  -3  -8  -7  116.96    3.90
  -3  -8  -7  112.59    4.91
  -3  -8  -6   -0.17    0.58
  -3  -8  -6    0.09    0.57
  -3  -8  -6    0.90    1.03
  -3  -8  -5    1.11    0.68
  -3  -8  -5    1.95    1.39
  -3  -8  -4    0.97    0.80
  -3  -8  -4    1.01    0.57
  -3  -8  -4    0.69    0.80
  -3  -8  -4    0.85    0.74
  -3  -8  -4   -0.59    1.14
  -3  -8  -4    1.18    1.43
  -3  -8  -3  142.78    5.36
  -3  -8  -3  169.67    5.99
  -3  -8  -3  153.44    7.67
  -3  -8  -3  166.77    5.88
  -3  -8  -3  160.70    6.62
  -3  -8  -2    9.68    1.69
  -3  -8  -2    9.73    1.25
  -3  -8  -2   11.34    1.40
  -3  -8  -2    9.17    1.34
  -3  -8  -2   10.13    1.80
  -3  -8  -2    7.56    1.62
  -3  -8  -1   73.43    4.37
  -3  -8  -1   82.14    4.52
  -3  -8  -1   69.59    3.61
  -3  -8  -1   80.01    3.69
  -3  -8  -1   76.67    3.56
  -3  -8  -1   77.56    4.30
  -3  -8  -1   78.93    5.36
  -3  -8   0   18.40    2.24
  -3  -8   0   20.77    2.36
  -3  -8   0   17.40    1.68
  -3  -8   0   17.03    1.69
  -3  -8   0   18.26    1.75
  -3  -8   0   21.03    2.31
  -3  -8   0   17.47    2.75
  -3  -8   1  107.75    4.74
  -3  -8   1  105.13    4.62
  -3  -8   1  123.62    4.92
  -3  -8   1  118.68    5.72
  -3  -8   1  109.64    5.55
  -3  -8   1  102.65    6.32
  -3  -8   2  204.66    8.17
  -3  -8   2  216.40    8.40
  -3  -8   2  210.95    7.34
  -3  -8   2  235.24    7.57
  -3  -8   2  241.74    8.73
  -3  -8   2  189.37    6.46
  -3  -8   2  174.72    6.47
  -3  -8   2  180.32    6.37
  -3  -8   2  209.07    9.29
  -3  -8   3    9.39    1.63
  -3  -8   3    7.92    1.34
  -3  -8   3    8.47    1.20
  -3  -8   3    8.44    1.83
  -3  -8   3    7.91    0.99
  -3  -8   3    7.73    0.83
  -3  -8   3    7.93    0.97
  -3  -8   3    7.92    0.97
  -3  -8   3    7.46    1.88
  -3  -8   4    4.13    1.29
  -3  -8   4    3.01    0.88
  -3  -8   4    3.89    1.15
  -3  -8   4    5.22    1.49
  -3  -8   4    4.20    0.80
  -3  -8   4    3.33    0.83
  -3  -8   4    4.57    0.65
  -3  -8   4    4.47    0.82
  -3  -8   4    3.73    1.44
  -3  -8   5    0.54    0.90
  -3  -8   5    0.50    0.64
  -3  -8   5    0.43    0.57
  -3  -8   5    0.37    0.60
  -3  -8   5    0.52    0.69
  -3  -8   5    0.33    0.99
  -3  -8   5    0.90    0.68
  -3  -8   5    0.90    1.20
  -3  -8   6   72.70    2.82
  -3  -8   6   72.98    4.01
  -3  -8   6   66.52    2.85
  -3  -8   6   75.98    4.03
  -3  -8   7   48.46    3.05
  -3  -8   7   50.04    2.21
  -3  -8   7   49.43    3.03
  -3  -8   7   50.21    2.10
  -3  -8   8   40.49    1.77
  -3  -8   8   39.28    1.90
  -3  -8   9    4.40    0.64
  -3  -8  10    5.77    0.75
  -3  -8  10    6.19    0.62
  -3  -8  11    1.11    0.51
  -3  -8  11    1.63    0.59
  -3  -8  12    1.89    0.49
  -3  -8  12    1.80    0.47
  -3  -7 -10   14.92    1.56
  -3  -7 -10   18.36    1.47
  -3  -7  -9   19.07    2.21
  -3  -7  -9   17.62    1.71
  -3  -7  -8    0.54    1.20
  -3  -7  -8    0.13    0.56
  -3  -7  -7    0.22    0.99
  -3  -7  -7    0.95    0.70
  -3  -7  -6   17.59    1.43
  -3  -7  -6   16.59    2.22
  -3  -7  -5  284.83   11.43
  -3  -7  -5  291.92    9.50
  -3  -7  -5  305.36    9.72
  -3  -7  -5  285.22    9.29
  -3  -7  -4  309.27   12.37
  -3  -7  -4  317.89   10.23
  -3  -7  -4  313.95   11.05
  -3  -7  -4  282.27    9.78
  -3  -7  -4  326.96   10.41
  -3  -7  -3   55.99    2.85
  -3  -7  -3   59.98    3.09
  -3  -7  -3   50.74    2.50
  -3  -7  -3   55.55    3.71
  -3  -7  -3   48.97    4.22
  -3  -7  -3   44.72    7.41
  -3  -7  -3   51.25    3.50
  -3  -7  -2   22.26    2.34
  -3  -7  -2   18.21    1.74
  -3  -7  -2   20.33    1.78
  -3  -7  -2   18.58    1.65
  -3  -7  -2   15.93    2.12
  -3  -7  -2   14.56    1.24
  -3  -7  -2   16.50    2.17
  -3  -7  -2   11.53    3.35
  -3  -7  -1   71.46    7.34
  -3  -7  -1   94.60    4.75
  -3  -7  -1   81.70    4.59
  -3  -7  -1   79.45    3.82
  -3  -7  -1   79.72    3.84
  -3  -7  -1   81.99    3.71
  -3  -7  -1   95.26    4.85
  -3  -7  -1   78.85    3.35
  -3  -7  -1   66.47    3.05
  -3  -7  -1   89.39    5.68
  -3  -7   0   19.03    2.27
  -3  -7   0   19.49    1.77
  -3  -7   0   18.39    1.82
  -3  -7   0   18.16    1.68
  -3  -7   0   20.06    2.33
  -3  -7   0   20.42    1.46
  -3  -7   0   20.72    2.81
  -3  -7   0   14.98    3.64
  -3  -7   0   20.84    2.33
  -3  -7   1    2.85    0.94
  -3  -7   1    1.46    0.97
  -3  -7   1    1.46    1.09
  -3  -7   1    1.83    0.76
  -3  -7   1    2.82    0.69
  -3  -7   1    1.70    0.69
  -3  -7   1    3.30    1.69
  -3  -7   2   48.82    6.21
  -3  -7   2   59.32    3.78
  -3  -7   2   60.11    3.76
  -3  -7   2   58.61    3.08
  -3  -7   2   65.27    3.35
  -3  -7   2   56.68    2.52
  -3  -7   2   52.67    2.57
  -3  -7   2   54.20    2.47
  -3  -7   2   56.59    4.36
  -3  -7   3   44.00    3.24
  -3  -7   3   46.21    3.21
  -3  -7   3   46.01    2.60
  -3  -7   3   51.51    3.57
  -3  -7   3   43.83    2.09
  -3  -7   3   43.62    2.15
  -3  -7   3   44.99    3.75
  -3  -7   4   47.41    3.23
  -3  -7   4   44.52    2.49
  -3  -7   4   42.66    2.11
  -3  -7   4   44.25    2.05
  -3  -7   4   44.27    3.57
  -3  -7   4   46.37    2.21
  -3  -7   4   48.68    3.36
  -3  -7   4   39.38    5.77
  -3  -7   5   41.15    2.96
  -3  -7   5   34.86    1.71
  -3  -7   5   36.11    1.84
  -3  -7   5   37.29    2.91
  -3  -7   5   35.05    1.89
  -3  -7   5   35.23    1.89
  -3  -7   6   65.34    2.69
  -3  -7   6   60.12    3.77
  -3  -7   6   67.10    2.59
  -3  -7   6   61.90    2.76
  -3  -7   7  124.64    5.48
  -3  -7   7  116.49    4.21
  -3  -7   7  119.50    3.99
  -3  -7   7  111.80    4.22
  -3  -7   7  104.01    5.17
  -3  -7   7  115.78    4.10
  -3  -7   8   22.53    1.47
  -3  -7   8   26.33    1.43
  -3  -7   9    1.51    0.68
  -3  -7   9    0.84    0.55
  -3  -7  10   33.03    1.50
  -3  -7  10   29.61    1.64
  -3  -7  11    3.48    0.70
  -3  -7  11    2.36    0.50
  -3  -7  12    2.65    0.60
  -3  -7  13    3.63    0.59
  -3  -6 -11   40.38    2.32
  -3  -6 -11   45.55    3.01
  -3  -6 -10    5.17    1.15
  -3  -6 -10    5.23    1.57
  -3  -6  -9    9.77    2.08
  -3  -6  -9    7.26    0.80
  -3  -6  -9    9.91    1.10
  -3  -6  -9    9.68    1.55
  -3  -6  -9    9.93    1.77
  -3  -6  -8    1.13    0.54
  -3  -6  -8    1.26    0.80
  -3  -6  -8    1.38    1.04
  -3  -6  -8    0.58    0.89
  -3  -6  -7    0.43    0.79
  -3  -6  -7    0.34    0.59
  -3  -6  -7    0.12    0.44
  -3  -6  -7    0.43    1.00
  -3  -6  -6   40.39    2.28
  -3  -6  -6   42.23    2.51
  -3  -6  -6   41.81    2.26
  -3  -6  -6   38.30    3.29
  -3  -6  -5  254.92    8.26
  -3  -6  -5  263.69    8.70
  -3  -6  -5  255.14    8.65
  -3  -6  -5  220.01    8.29
  -3  -6  -5  241.49    8.35
  -3  -6  -5  275.58   18.83
  -3  -6  -5  238.18    9.06
  -3  -6  -5  248.07   10.31
  -3  -6  -4  209.55    7.17
  -3  -6  -4  235.37    7.78
  -3  -6  -4  232.40    9.69
  -3  -6  -4  192.84    7.25
  -3  -6  -4  241.67   17.34
  -3  -6  -4  223.02    8.45
  -3  -6  -3    0.89    1.18
  -3  -6  -3    1.04    1.85
  -3  -6  -3    0.89    1.00
  -3  -6  -3   -0.05    0.84
  -3  -6  -3    0.94    0.75
  -3  -6  -3    0.85    0.56
  -3  -6  -3    0.89    1.09
  -3  -6  -3    0.86    0.63
  -3  -6  -3    0.12    1.43
  -3  -6  -2   37.51    2.37
  -3  -6  -2   38.85    2.45
  -3  -6  -2   40.33    2.30
  -3  -6  -2   41.56    3.01
  -3  -6  -2   37.15    2.10
  -3  -6  -2   30.40    1.89
  -3  -6  -2   29.30    4.72
  -3  -6  -2   41.66    3.00
  -3  -6  -1  127.65    5.63
  -3  -6  -1   96.98    8.41
  -3  -6  -1  133.54    5.07
  -3  -6  -1  118.61    4.76
  -3  -6  -1  126.16    5.05
  -3  -6  -1  135.22    5.88
  -3  -6  -1  124.58    4.56
  -3  -6  -1  103.41    4.27
  -3  -6  -1  122.18    6.66
  -3  -6   0   59.44    3.46
  -3  -6   0   41.51    5.54
  -3  -6   0   57.04    3.48
  -3  -6   0   55.15    2.86
  -3  -6   0   55.42    2.97
  -3  -6   0   54.01    2.37
  -3  -6   0   53.88    2.46
  -3  -6   0   46.96    2.22
  -3  -6   0   46.75    2.16
  -3  -6   0   54.73    4.29
  -3  -6   1   94.34    4.74
  -3  -6   1   93.61    4.05
  -3  -6   1   88.45    4.14
  -3  -6   1  106.33    5.13
  -3  -6   1   91.96    3.49
  -3  -6   1   91.46    3.55
  -3  -6   1   87.24    3.38
  -3  -6   1   86.87    5.46
  -3  -6   2   66.94    6.87
  -3  -6   2   80.95    4.26
  -3  -6   2   88.13    4.45
  -3  -6   2   81.60    3.64
  -3  -6   2   82.82    4.58
  -3  -6   2   76.73    3.13
  -3  -6   2   80.77    3.09
  -3  -6   2   79.81    3.13
  -3  -6   2   79.20    5.03
  -3  -6   3    2.69    1.40
  -3  -6   3    2.99    1.13
  -3  -6   3    3.22    0.87
  -3  -6   3    1.26    2.08
  -3  -6   3    2.07    1.25
  -3  -6   3    2.55    0.59
  -3  -6   3    2.35    0.74
  -3  -6   3    1.95    0.62
  -3  -6   3    1.65    0.72
  -3  -6   3    2.10    0.67
  -3  -6   4   64.81    4.30
  -3  -6   4   71.20    4.00
  -3  -6   4   77.01    3.34
  -3  -6   4   74.29    4.06
  -3  -6   4   70.62    2.82
  -3  -6   4   72.52    2.87
  -3  -6   4   75.67    2.83
  -3  -6   4   69.11    2.90
  -3  -6   4   74.44    2.89
  -3  -6   4   71.41    2.91
  -3  -6   5   35.98    2.71
  -3  -6   5   32.36    1.73
  -3  -6   5   35.20    1.68
  -3  -6   5   30.35    4.65
  -3  -6   5   33.54    2.73
  -3  -6   5   35.75    1.69
  -3  -6   5   32.85    1.72
  -3  -6   6  250.79    8.96
  -3  -6   6  226.72    7.23
  -3  -6   6  207.60    8.52
  -3  -6   6  189.16   12.13
  -3  -6   6  229.80    7.13
  -3  -6   6  226.09    7.22
  -3  -6   7  320.18   11.24
  -3  -6   7  306.65    9.64
  -3  -6   7  324.45    9.56
  -3  -6   7  318.53    9.77
  -3  -6   7  318.76    9.66
  -3  -6   8    5.02    1.20
  -3  -6   8    4.84    0.78
  -3  -6   8    5.62    0.92
  -3  -6   8    4.68    0.73
  -3  -6   8    5.87    0.71
  -3  -6   9    0.23    0.57
  -3  -6   9    0.16    0.65
  -3  -6   9    0.02    0.50
  -3  -6   9   -0.04    0.44
  -3  -6  10    1.57    0.70
  -3  -6  10    0.80    0.52
  -3  -6  10    1.68    0.59
  -3  -6  11    0.52    0.51
  -3  -6  11   -0.09    0.63
  -3  -6  11    0.98    0.70
  -3  -6  12  178.31    5.71
  -3  -6  12  179.51    5.85
  -3  -6  13  191.46    6.02
  -3  -6  14    1.17    0.45
  -3  -5 -12   62.38    3.70
  -3  -5 -12   56.96    2.72
  -3  -5 -11   41.20    3.32
  -3  -5 -11   35.29    2.17
  -3  -5 -10  171.31    6.86
  -3  -5 -10  170.43    7.77
  -3  -5 -10  157.23    5.59
  -3  -5  -9  120.37    6.88
  -3  -5  -9  111.13    5.37
  -3  -5  -9  114.54    4.56
  -3  -5  -9  109.78    4.11
  -3  -5  -8   11.40    1.63
  -3  -5  -8   15.41    2.00
  -3  -5  -8   14.74    1.50
  -3  -5  -8   16.87    1.26
  -3  -5  -7   81.34    4.75
  -3  -5  -7   88.95    3.64
  -3  -5  -7   77.85   10.18
  -3  -5  -7   95.77    3.66
  -3  -5  -6   26.20    2.66
  -3  -5  -6   25.53    1.95
  -3  -5  -6   28.97    1.82
  -3  -5  -6   33.91    6.84
  -3  -5  -6   29.56    1.82
  -3  -5  -6   29.75    2.09
  -3  -5  -5    1.12    1.27
  -3  -5  -5    1.56    1.18
  -3  -5  -5    3.73    0.92
  -3  -5  -5    4.30    0.89
  -3  -5  -5    3.95    2.27
  -3  -5  -5    1.97    2.66
  -3  -5  -5    4.60    1.31
  -3  -5  -5    3.91    0.77
  -3  -5  -5    3.69    1.02
  -3  -5  -5    3.94    0.91
  -3  -5  -4    6.45    1.71
  -3  -5  -4    5.69    0.95
  -3  -5  -4    5.05    1.40
  -3  -5  -4    6.07    3.16
  -3  -5  -4    5.91    2.41
  -3  -5  -4    5.77    0.83
  -3  -5  -4    5.31    0.96
  -3  -5  -4    6.50    1.10
  -3  -5  -3  154.41    6.36
  -3  -5  -3  143.05    9.85
  -3  -5  -3  151.58    5.55
  -3  -5  -3  148.16    5.27
  -3  -5  -3  165.71    5.86
  -3  -5  -3  166.20    6.62
  -3  -5  -3  138.36    5.37
  -3  -5  -3  158.74    7.43
  -3  -5  -2  187.96    6.86
  -3  -5  -2  189.04    6.87
  -3  -5  -2  195.04    7.52
  -3  -5  -2  199.75    6.76
  -3  -5  -2  205.54    6.85
  -3  -5  -2  186.11    6.53
  -3  -5  -2  186.61    6.41
  -3  -5  -2  170.97    6.27
  -3  -5  -2  165.22   10.62
  -3  -5  -2  178.05    7.20
  -3  -5  -1    3.26    2.20
  -3  -5  -1    4.47    1.22
  -3  -5  -1    5.62    1.24
  -3  -5  -1    3.96    1.02
  -3  -5  -1    5.54    1.06
  -3  -5  -1    5.36    0.94
  -3  -5  -1    4.05    0.99
  -3  -5  -1    5.23    1.32
  -3  -5  -1    4.67    0.78
  -3  -5  -1    4.75    0.78
  -3  -5  -1    5.25    0.72
  -3  -5  -1    5.84    1.62
  -3  -5   0   66.36    3.44
  -3  -5   0   62.68    3.46
  -3  -5   0   64.14    2.95
  -3  -5   0   62.09    2.51
  -3  -5   0   60.47    2.60
  -3  -5   0   56.59    2.45
  -3  -5   0   54.89    2.33
  -3  -5   0   67.07    4.35
  -3  -5   1    6.96    1.69
  -3  -5   1    5.45    2.33
  -3  -5   1    6.28    1.23
  -3  -5   1    6.25    0.97
  -3  -5   1    6.90    1.41
  -3  -5   1    6.03    0.79
  -3  -5   1    6.89    0.79
  -3  -5   1    4.81    0.67
  -3  -5   1    4.67    0.73
  -3  -5   1    6.34    0.79
  -3  -5   1    5.84    0.77
  -3  -5   1    8.67    0.88
  -3  -5   2  170.26    7.64
  -3  -5   2  173.02    6.37
  -3  -5   2  175.31    6.88
  -3  -5   2  168.92    6.34
  -3  -5   2  187.55    6.25
  -3  -5   2  164.23    6.71
  -3  -5   2  162.65   10.09
  -3  -5   2  172.50    5.72
  -3  -5   2  178.23    5.70
  -3  -5   2  159.17    5.60
  -3  -5   2  180.72    5.67
  -3  -5   2  180.75    5.71
  -3  -5   2  177.52    5.70
  -3  -5   3  251.97    9.94
  -3  -5   3  250.89    8.67
  -3  -5   3  254.55    8.70
  -3  -5   3  255.91    9.25
  -3  -5   3  255.88    8.44
  -3  -5   3  245.90    7.86
  -3  -5   3  257.25    7.99
  -3  -5   3  259.19    7.96
  -3  -5   3  267.51    8.01
  -3  -5   3  260.68    7.93
  -3  -5   3  243.60   12.88
  -3  -5   3  243.87    9.11
  -3  -5   4  309.80   11.40
  -3  -5   4  345.28   11.02
  -3  -5   4  332.26   15.36
  -3  -5   4  290.94   10.22
  -3  -5   4  283.25   10.17
  -3  -5   4  285.40   10.14
  -3  -5   4  287.00   10.73
  -3  -5   4  314.36    9.51
  -3  -5   4  305.77    9.38
  -3  -5   4  327.52    9.50
  -3  -5   4  328.71    9.59
  -3  -5   4  318.22    9.53
  -3  -5   5  313.89   11.31
  -3  -5   5  320.66   10.66
  -3  -5   5  344.53   10.03
  -3  -5   5  343.49   11.06
  -3  -5   5  348.76   11.58
  -3  -5   5  326.93    9.98
  -3  -5   5  322.93   10.02
  -3  -5   6  644.68   20.79
  -3  -5   6  649.35   20.93
  -3  -5   6  642.99   20.58
  -3  -5   6  665.71   19.35
  -3  -5   6  677.48   19.43
  -3  -5   6  679.55   19.36
  -3  -5   7   89.74    4.55
  -3  -5   7   92.77    4.63
  -3  -5   7   96.82    3.48
  -3  -5   7  103.93    3.72
  -3  -5   7  105.41    3.61
  -3  -5   8  118.58    5.41
  -3  -5   8  119.75    5.33
  -3  -5   8  116.41    4.03
  -3  -5   8  120.49    4.13
  -3  -5   8  124.05    4.31
  -3  -5   8  111.48    4.77
  -3  -5   9   12.54    1.83
  -3  -5   9   10.45    1.41
  -3  -5   9   13.04    1.02
  -3  -5   9   12.06    1.12
  -3  -5   9   13.99    0.96
  -3  -5  10  106.82    4.66
  -3  -5  10  115.56    3.84
  -3  -5  10  111.25    4.13
  -3  -5  10  117.79    3.96
  -3  -5  11    8.04    0.93
  -3  -5  12   63.89    2.47
  -3  -5  12   58.47    2.27
  -3  -5  13    1.48    0.63
  -3  -4 -13   18.20    1.98
  -3  -4 -12   11.09    1.30
  -3  -4 -12    9.05    1.54
  -3  -4 -12   12.73    2.20
  -3  -4 -12   13.19    0.97
  -3  -4 -11   17.36    1.84
  -3  -4 -11   18.77    2.52
  -3  -4 -11   23.42    3.00
  -3  -4 -11   19.72    1.33
  -3  -4 -10    1.58    1.40
  -3  -4 -10    0.07    0.94
  -3  -4 -10    1.54    1.12
  -3  -4 -10    0.29    1.54
  -3  -4 -10    1.47    0.60
  -3  -4 -10    1.33    0.79
  -3  -4  -9  102.79    5.82
  -3  -4  -9  115.53    5.61
  -3  -4  -9  114.90    4.43
  -3  -4  -9  118.57    4.90
  -3  -4  -8  100.94    3.90
  -3  -4  -8  103.70    4.43
  -3  -4  -8   96.89   11.21
  -3  -4  -8  103.17    5.18
  -3  -4  -8   92.61    5.35
  -3  -4  -8   80.29    4.56
  -3  -4  -8  104.20    5.17
  -3  -4  -7   28.66    1.67
  -3  -4  -7   26.79    1.61
  -3  -4  -7   31.77    4.97
  -3  -4  -7   30.63    6.34
  -3  -4  -7   25.92    2.61
  -3  -4  -7   25.18    2.49
  -3  -4  -7   25.87    2.52
  -3  -4  -6   13.39    1.09
  -3  -4  -6   14.68    1.24
  -3  -4  -6   13.80    1.44
  -3  -4  -6   14.33    1.44
  -3  -4  -6   14.71    1.22
  -3  -4  -6   15.10    3.56
  -3  -4  -6   12.53    4.41
  -3  -4  -6   13.41    1.94
  -3  -4  -6   13.23    1.84
  -3  -4  -5  198.23    6.99
  -3  -4  -5  202.37    6.73
  -3  -4  -5  205.89    7.11
  -3  -4  -5  185.41    7.86
  -3  -4  -5  203.89    8.40
  -3  -4  -5  195.51    6.98
  -3  -4  -5  164.81   10.47
  -3  -4  -5  232.22   16.06
  -3  -4  -5  224.49   12.81
  -3  -4  -4    3.62    2.06
  -3  -4  -4    2.57    1.10
  -3  -4  -4    5.21    1.04
  -3  -4  -4    4.40    1.02
  -3  -4  -4    4.68    0.71
  -3  -4  -4    5.15    0.87
  -3  -4  -4    4.31    0.97
  -3  -4  -4    3.70    0.78
  -3  -4  -4    4.28    0.81
  -3  -4  -4    2.50    1.22
  -3  -4  -3   14.70    1.65
  -3  -4  -3   11.96    2.89
  -3  -4  -3   14.41    1.38
  -3  -4  -3   13.86    1.59
  -3  -4  -3   15.21    1.42
  -3  -4  -3   14.80    1.33
  -3  -4  -3   14.56    1.27
  -3  -4  -3   12.63    1.15
  -3  -4  -3   15.38    1.70
  -3  -4  -3   12.84    1.14
  -3  -4  -3   12.52    1.01
  -3  -4  -3   13.68    1.14
  -3  -4  -3   10.31    1.52
  -3  -4  -3   15.36    2.01
  -3  -4  -2   40.94    4.45
  -3  -4  -2   31.46    2.28
  -3  -4  -2   39.88    2.53
  -3  -4  -2   40.55    2.21
  -3  -4  -2   42.21    2.25
  -3  -4  -2   41.63    2.10
  -3  -4  -2   43.04    2.66
  -3  -4  -2   35.45    1.68
  -3  -4  -2   35.49    1.75
  -3  -4  -2   35.53    1.82
  -3  -4  -2   33.79    2.48
  -3  -4  -1  522.50   15.44
  -3  -4  -1  530.45   15.47
  -3  -4  -1  558.15   16.19
  -3  -4  -1  583.58   16.42
  -3  -4  -1  539.19   20.29
  -3  -4  -1  504.44   14.82
  -3  -4  -1  499.29   15.03
  -3  -4  -1  493.15   14.97
  -3  -4  -1  460.73   14.79
  -3  -4  -1  517.30   14.87
  -3  -4  -1  486.37   14.94
  -3  -4  -1  428.19   15.98
  -3  -4  -1  570.61   17.35
  -3  -4   0  474.52   17.90
  -3  -4   0  648.09   18.34
  -3  -4   0  552.66   16.85
  -3  -4   0  575.42   16.94
  -3  -4   0  579.08   16.80
  -3  -4   0  618.08   18.01
  -3  -4   0  575.16   16.80
  -3  -4   0  545.22   16.79
  -3  -4   0  591.80   16.84
  -3  -4   0  596.86   16.77
  -3  -4   1    4.62    0.99
  -3  -4   1    3.49    0.84
  -3  -4   1    3.27    0.83
  -3  -4   1    3.40    0.58
  -3  -4   1    3.62    0.55
  -3  -4   1    3.31    0.65
  -3  -4   1    3.05    0.60
  -3  -4   1    3.06    1.84
  -3  -4   2   83.45    3.39
  -3  -4   2   90.50    3.89
  -3  -4   2   82.30    3.46
  -3  -4   2   81.14    3.46
  -3  -4   2   83.18    3.03
  -3  -4   2   84.34    2.97
  -3  -4   2   82.62    2.97
  -3  -4   2   83.88    3.00
  -3  -4   3   45.33    4.65
  -3  -4   3   47.33    2.30
  -3  -4   3   45.91    2.35
  -3  -4   3   47.68    2.48
  -3  -4   3   51.65    2.72
  -3  -4   3   45.78    2.35
  -3  -4   3   49.01    1.95
  -3  -4   3   45.61    1.85
  -3  -4   3   44.86    1.89
  -3  -4   3   44.89    1.90
  -3  -4   3   45.48    1.93
  -3  -4   3   44.84    1.93
  -3  -4   4   73.88    5.81
  -3  -4   4   62.20    2.85
  -3  -4   4   64.88    2.86
  -3  -4   4   61.16    3.08
  -3  -4   4   65.28    2.94
  -3  -4   4   65.35    3.26
  -3  -4   4   65.47    2.95
  -3  -4   4   64.53    2.42
  -3  -4   4   63.73    2.34
  -3  -4   4   62.11    2.36
  -3  -4   4   62.54    2.41
  -3  -4   4   66.73    2.45
  -3  -4   4   61.06    2.44
  -3  -4   5   -0.26    0.86
  -3  -4   5   -0.18    1.47
  -3  -4   5    0.24    0.69
  -3  -4   5    0.14    0.65
  -3  -4   5    0.59    0.76
  -3  -4   5    0.55    0.94
  -3  -4   5    0.44    0.73
  -3  -4   5    0.48    0.74
  -3  -4   5    0.87    0.38
  -3  -4   5    0.03    0.34
  -3  -4   5    0.49    0.42
  -3  -4   5    0.41    0.45
  -3  -4   6   15.39    2.90
  -3  -4   6   15.96    1.66
  -3  -4   6   17.92    1.46
  -3  -4   6   19.24    2.17
  -3  -4   6   12.29    1.65
  -3  -4   6   10.99    1.26
  -3  -4   6   11.83    1.47
  -3  -4   6   13.21    1.34
  -3  -4   6   14.65    0.94
  -3  -4   6   16.86    0.91
  -3  -4   6   18.90    1.38
  -3  -4   6   16.61    1.00
  -3  -4   7  210.92    7.95
  -3  -4   7  167.18    6.30
  -3  -4   7  193.49    7.24
  -3  -4   7  170.24    6.82
  -3  -4   7  176.91    5.65
  -3  -4   7  184.50    6.26
  -3  -4   7  199.91    7.39
  -3  -4   7  176.51    5.67
  -3  -4   8  844.56   27.35
  -3  -4   8  908.12   26.22
  -3  -4   8  853.98   25.60
  -3  -4   8  904.48   25.57
  -3  -4   8  893.34   26.55
  -3  -4   8  853.28   26.39
  -3  -4   9  160.14    7.24
  -3  -4   9  191.28    6.35
  -3  -4   9  173.60    5.78
  -3  -4   9  180.25    5.71
  -3  -4   9  195.92    7.49
  -3  -4   9  179.08    6.66
  -3  -4   9  178.45    6.57
  -3  -4  10  410.29   12.29
  -3  -4  10  405.20   12.07
  -3  -4  10  436.68   13.94
  -3  -4  10  391.63   13.05
  -3  -4  10  418.06   13.03
  -3  -4  11   27.67    1.58
  -3  -4  11   27.24    1.38
  -3  -4  11   23.97    2.31
  -3  -4  11   25.74    1.93
  -3  -4  12    0.55    0.62
  -3  -4  12   -0.22    0.74
  -3  -4  13   -0.21    0.52
  -3  -4  14    8.49    0.83
  -3  -3 -14   28.87    2.22
  -3  -3 -13    0.30    1.18
  -3  -3 -13    0.25    0.40
  -3  -3 -13   -0.11    0.29
  -3  -3 -12    7.48    2.02
  -3  -3 -12    6.76    0.84
  -3  -3 -12    6.48    1.12
  -3  -3 -12    6.31    1.76
  -3  -3 -11   23.58    1.56
  -3  -3 -11   20.24    1.99
  -3  -3 -10   63.95    2.92
  -3  -3 -10   67.13    3.34
  -3  -3 -10   59.05    3.65
  -3  -3 -10   62.35    3.77
  -3  -3 -10   57.65    4.15
  -3  -3  -9  235.63    7.83
  -3  -3  -9  239.58    8.38
  -3  -3  -9  236.40    9.24
  -3  -3  -9  221.66    8.95
  -3  -3  -9  223.53    9.76
  -3  -3  -8   11.78    1.10
  -3  -3  -8   11.55    1.38
  -3  -3  -8   12.60    1.74
  -3  -3  -8   11.66    1.77
  -3  -3  -8   13.15    2.03
  -3  -3  -8    9.56    1.28
  -3  -3  -8    9.77    3.07
  -3  -3  -8   13.50    4.57
  -3  -3  -7    1.35    0.54
  -3  -3  -7    1.30    1.01
  -3  -3  -7    1.45    1.01
  -3  -3  -7    0.24    0.83
  -3  -3  -7    1.59    0.77
  -3  -3  -7    1.96    0.81
  -3  -3  -7    1.36    0.52
  -3  -3  -7    5.02    2.58
  -3  -3  -7    1.87    2.70
  -3  -3  -6  470.16   13.80
  -3  -3  -6  450.93   14.24
  -3  -3  -6  446.57   15.22
  -3  -3  -6  431.07   15.56
  -3  -3  -6  434.18   15.34
  -3  -3  -6  457.62   13.74
  -3  -3  -6  488.66   20.82
  -3  -3  -5   24.37    1.66
  -3  -3  -5   22.54    1.41
  -3  -3  -5   22.74    1.45
  -3  -3  -5   22.99    1.50
  -3  -3  -5   20.35    3.22
  -3  -3  -5   23.66    4.04
  -3  -3  -5   28.12    1.75
  -3  -3  -5   26.45    1.71
  -3  -3  -5   21.41    2.00
  -3  -3  -5   20.42    2.12
  -3  -3  -4    8.54    1.04
  -3  -3  -4   10.11    1.11
  -3  -3  -4    6.90    2.14
  -3  -3  -4    7.21    0.86
  -3  -3  -4    6.92    0.81
  -3  -3  -4    7.81    0.90
  -3  -3  -4    4.11    1.20
  -3  -3  -3  177.17    5.76
  -3  -3  -3  155.97    6.16
  -3  -3  -3  179.72    5.78
  -3  -3  -3  158.06    5.80
  -3  -3  -3  174.87    6.36
  -3  -3  -3  197.35    9.38
  -3  -3  -3  157.98    5.47
  -3  -3  -3  157.69    5.41
  -3  -3  -3  165.28    5.55
  -3  -3  -3  137.89    6.15
  -3  -3  -2    8.03    0.88
  -3  -3  -2    8.01    1.11
  -3  -3  -2    7.90    0.98
  -3  -3  -2    8.97    0.99
  -3  -3  -2    7.42    1.19
  -3  -3  -2    6.94    2.05
  -3  -3  -2    6.36    0.74
  -3  -3  -2    6.44    0.67
  -3  -3  -2    6.27    0.71
  -3  -3  -2    5.19    0.98
  -3  -3  -1   78.01    3.47
  -3  -3  -1   80.03    3.17
  -3  -3  -1   74.66    3.06
  -3  -3  -1   80.22    3.18
  -3  -3  -1   88.76    3.75
  -3  -3  -1   84.83    5.65
  -3  -3  -1   80.77    2.83
  -3  -3  -1   77.71    2.81
  -3  -3  -1   78.56    2.72
  -3  -3   0   11.40    1.18
  -3  -3   0   11.22    0.87
  -3  -3   0   14.78    1.47
  -3  -3   0   13.76    0.90
  -3  -3   0   12.97    0.87
  -3  -3   0   13.40    0.88
  -3  -3   1  308.84    9.68
  -3  -3   1  275.74    8.94
  -3  -3   1  314.47    9.27
  -3  -3   1  331.45   12.92
  -3  -3   1  289.98    8.94
  -3  -3   1  297.88    8.98
  -3  -3   1  293.98    8.89
  -3  -3   1  304.32    8.87
  -3  -3   2    8.93    1.02
  -3  -3   2    6.98    0.90
  -3  -3   2    7.13    0.91
  -3  -3   2    8.00    1.10
  -3  -3   2    8.58    0.91
  -3  -3   2    8.21    0.90
  -3  -3   2    7.93    2.07
  -3  -3   2    8.57    0.68
  -3  -3   2    8.82    0.73
  -3  -3   3    1.12    0.64
  -3  -3   3    1.80    0.68
  -3  -3   3    1.50    0.86
  -3  -3   3    1.03    0.61
  -3  -3   3    0.83    0.59
  -3  -3   3    0.46    0.60
  -3  -3   3   -0.14    1.35
  -3  -3   3    1.06    0.39
  -3  -3   3    0.87    0.59
  -3  -3   3    0.83    0.41
  -3  -3   4   17.46    1.40
  -3  -3   4   16.76    1.55
  -3  -3   4   16.32    1.25
  -3  -3   4   16.85    1.24
  -3  -3   4   14.45    1.19
  -3  -3   4   13.82    1.15
  -3  -3   4   15.36    2.61
  -3  -3   4   15.55    0.89
  -3  -3   4   16.35    1.22
  -3  -3   4   15.80    0.95
  -3  -3   5   71.98    3.43
  -3  -3   5   69.43    2.88
  -3  -3   5   71.40    2.90
  -3  -3   5   64.79    3.10
  -3  -3   5   64.02    2.84
  -3  -3   5   65.12    2.83
  -3  -3   5   66.55    2.39
  -3  -3   5   67.10    2.46
  -3  -3   5   67.81    2.84
  -3  -3   5   65.54    5.11
  -3  -3   6  338.28   11.13
  -3  -3   6  324.99   10.21
  -3  -3   6  319.26   10.19
  -3  -3   6  325.87   13.77
  -3  -3   6  320.06    9.63
  -3  -3   6  352.63   11.21
  -3  -3   6  347.47   10.28
  -3  -3   6  330.79    9.74
  -3  -3   7   22.11    2.15
  -3  -3   7   17.27    1.43
  -3  -3   7   19.35    1.47
  -3  -3   7   20.32    1.77
  -3  -3   7   28.58    1.77
  -3  -3   7   34.09    2.81
  -3  -3   7   25.17    3.29
  -3  -3   7   26.60    1.18
  -3  -3   7   27.88    1.63
  -3  -3   7   31.89    2.30
  -3  -3   7   26.89    1.27
  -3  -3   8   76.54    3.47
  -3  -3   8   77.80    3.52
  -3  -3   8   91.68    4.80
  -3  -3   8   78.59    2.88
  -3  -3   8   86.60    4.20
  -3  -3   8   76.52    3.30
  -3  -3   8   91.01    4.42
  -3  -3   9   54.92    2.87
  -3  -3   9   62.66    4.01
  -3  -3   9   50.93    2.76
  -3  -3   9   53.23    2.15
  -3  -3   9   57.61    3.39
  -3  -3   9   53.57    2.58
  -3  -3   9   55.07    3.56
  -3  -3  10    4.59    1.06
  -3  -3  10    3.98    1.05
  -3  -3  10    6.40    1.80
  -3  -3  10    5.88    1.43
  -3  -3  10    4.73    0.83
  -3  -3  10    6.83    1.63
  -3  -3  11   10.15    1.61
  -3  -3  11    9.18    1.05
  -3  -3  11    7.99    1.92
  -3  -3  11    7.86    1.27
  -3  -3  11    9.34    1.29
  -3  -3  12    3.45    0.75
  -3  -3  12    5.13    1.08
  -3  -3  13    0.04    0.55
  -3  -2 -14   31.70    1.48
  -3  -2 -13   94.40    2.45
  -3  -2 -13   84.14    4.37
  -3  -2 -12   56.34    2.62
  -3  -2 -12   50.06    3.00
  -3  -2 -12   62.39    4.63
  -3  -2 -11    9.48    1.08
  -3  -2 -11    7.62    1.36
  -3  -2 -11   11.12    2.44
  -3  -2 -11    9.89    1.43
  -3  -2 -10  171.92    8.73
  -3  -2 -10  144.60    5.36
  -3  -2 -10  139.21    5.76
  -3  -2 -10  142.82    7.13
  -3  -2 -10  148.24    6.45
  -3  -2 -10  129.56    6.09
  -3  -2 -10  164.85    8.50
  -3  -2  -9   87.93    4.46
  -3  -2  -9   95.86    4.75
  -3  -2  -9   86.93    5.17
  -3  -2  -9  101.25    6.37
  -3  -2  -9   71.10    3.58
  -3  -2  -9   87.08    3.58
  -3  -2  -9   87.93    4.03
  -3  -2  -9   73.15    7.85
  -3  -2  -8   66.20    2.91
  -3  -2  -8   67.61    3.33
  -3  -2  -8   66.97    3.72
  -3  -2  -8   71.36    3.98
  -3  -2  -8   71.20    4.46
  -3  -2  -8   58.59    3.06
  -3  -2  -8   74.30    9.07
  -3  -2  -8   69.85    7.24
  -3  -2  -7    0.28    0.42
  -3  -2  -7    0.49    0.80
  -3  -2  -7    0.58    0.75
  -3  -2  -7    1.29    1.01
  -3  -2  -7    0.18    0.65
  -3  -2  -7    0.81    0.71
  -3  -2  -7    1.61    1.90
  -3  -2  -7    0.84    2.41
  -3  -2  -6   43.58    1.96
  -3  -2  -6   41.18    2.10
  -3  -2  -6   50.08    5.53
  -3  -2  -6   37.92    6.09
  -3  -2  -6   39.62    2.17
  -3  -2  -6   40.03    2.69
  -3  -2  -6   33.16    2.64
  -3  -2  -6   45.17    3.13
  -3  -2  -5  568.35   15.39
  -3  -2  -5  466.05   15.83
  -3  -2  -5  567.79   15.38
  -3  -2  -5  461.07   15.04
  -3  -2  -5  573.81   21.82
  -3  -2  -5  546.99   24.53
  -3  -2  -5  616.14   19.67
  -3  -2  -5  494.31   15.37
  -3  -2  -5  442.55   16.10
  -3  -2  -4  115.91    4.34
  -3  -2  -4  123.70    4.44
  -3  -2  -4  141.55    4.63
  -3  -2  -4  139.81    4.61
  -3  -2  -4  129.27    4.92
  -3  -2  -4  147.74    7.50
  -3  -2  -3   55.45    2.58
  -3  -2  -3   54.09    2.80
  -3  -2  -2  171.57    5.99
  -3  -2  -2  171.68    8.17
  -3  -2  -2  167.32    5.58
  -3  -2  -2  164.72    5.84
  -3  -2  -2  158.04    5.04
  -3  -2  -1   26.60    1.75
  -3  -2  -1   30.36    3.04
  -3  -2  -1   24.94    1.38
  -3  -2  -1   26.15    1.62
  -3  -2  -1   25.68    1.10
  -3  -2  -1   25.11    1.17
  -3  -2   0    2.69    0.67
  -3  -2   0    3.30    0.52
  -3  -2   0    6.13    0.98
  -3  -2   0    6.28    0.73
  -3  -2   0    6.37    0.68
  -3  -2   0    5.11    0.57
  -3  -2   0    5.76    0.62
  -3  -2   0    5.66    0.57
  -3  -2   0    5.11    0.56
  -3  -2   1  625.67   17.34
  -3  -2   1  617.92   17.71
  -3  -2   1  570.85   17.34
  -3  -2   1  567.12   17.31
  -3  -2   1  568.86   20.38
  -3  -2   1  592.67   17.19
  -3  -2   1  618.69   17.67
  -3  -2   2  598.10   16.86
  -3  -2   2  596.41   17.04
  -3  -2   2  566.46   16.43
  -3  -2   2  549.33   16.56
  -3  -2   2  560.42   19.72
  -3  -2   2  556.96   16.35
  -3  -2   2  560.04   16.39
  -3  -2   3  479.80   14.17
  -3  -2   3  434.12   13.39
  -3  -2   3  487.67   13.91
  -3  -2   3  447.42   13.66
  -3  -2   3  480.29   16.89
  -3  -2   3  451.97   13.38
  -3  -2   3  462.57   13.42
  -3  -2   3  501.16   13.88
  -3  -2   4  227.31    9.79
  -3  -2   4  220.61    7.51
  -3  -2   4  221.37    7.15
  -3  -2   4  208.33    6.57
  -3  -2   4  232.18    7.10
  -3  -2   4  238.40    8.07
  -3  -2   5  435.80   15.21
  -3  -2   5  350.92   11.76
  -3  -2   5  382.60   12.31
  -3  -2   5  387.50   12.22
  -3  -2   5  371.26   11.12
  -3  -2   5  401.78   11.72
  -3  -2   5  433.51   12.96
  -3  -2   6   49.65    4.06
  -3  -2   6   54.70    3.18
  -3  -2   6   49.14    2.59
  -3  -2   6   48.30    2.08
  -3  -2   6   32.51    1.78
  -3  -2   6   33.84    1.81
  -3  -2   6   35.63    2.48
  -3  -2   7    5.79    1.62
  -3  -2   7    6.16    1.32
  -3  -2   7    5.91    0.92
  -3  -2   7    4.34    1.19
  -3  -2   7    5.03    0.76
  -3  -2   7    5.53    1.33
  -3  -2   8  304.02   10.31
  -3  -2   8  288.19    9.50
  -3  -2   8  328.26   11.10
  -3  -2   8  291.94   10.07
  -3  -2   8  277.32    9.23
  -3  -2   8  263.38   10.58
  -3  -2   9   16.91    1.93
  -3  -2   9   16.32    1.51
  -3  -2   9   18.76    2.38
  -3  -2   9   17.11    1.88
  -3  -2   9   14.27    1.24
  -3  -2   9   12.51    1.89
  -3  -2  10   27.23    2.44
  -3  -2  10   31.78    2.08
  -3  -2  10   31.51    2.95
  -3  -2  10   27.76    2.37
  -3  -2  10   28.86    1.79
  -3  -2  10   25.58    2.63
  -3  -2  10   27.99    2.62
  -3  -2  11   28.16    2.88
  -3  -2  11   26.81    2.00
  -3  -2  11   27.82    1.95
  -3  -2  11   23.35    1.63
  -3  -2  11   24.82    2.55
  -3  -2  12   21.88    1.78
  -3  -1 -14    2.70    1.34
  -3  -1 -14    3.14    0.60
  -3  -1 -13    6.25    1.82
  -3  -1 -13    6.83    1.99
  -3  -1 -13    6.37    0.86
  -3  -1 -12   13.84    1.54
  -3  -1 -12   13.62    2.60
  -3  -1 -12   19.05    2.96
  -3  -1 -12   17.05    1.39
  -3  -1 -11    0.54    0.79
  -3  -1 -11    0.62    1.54
  -3  -1 -11    0.99    0.88
  -3  -1 -11    0.48    1.58
  -3  -1 -11    1.08    0.62
  -3  -1 -10    9.51    2.31
  -3  -1 -10   11.12    1.15
  -3  -1 -10    6.45    1.29
  -3  -1 -10    7.18    2.12
  -3  -1 -10    5.78    1.35
  -3  -1 -10    7.45    1.74
  -3  -1 -10    6.90    3.08
  -3  -1  -9   12.08    1.57
  -3  -1  -9   12.78    1.75
  -3  -1  -9   14.32    2.12
  -3  -1  -9   14.45    2.63
  -3  -1  -9   10.02    1.12
  -3  -1  -9   12.05    1.43
  -3  -1  -9   11.35    1.15
  -3  -1  -9   11.99    3.61
  -3  -1  -8   27.86    1.64
  -3  -1  -8   26.96    1.92
  -3  -1  -8   22.11    1.98
  -3  -1  -8   24.03    2.21
  -3  -1  -8   29.05    2.71
  -3  -1  -8   20.41    1.58
  -3  -1  -8   26.96    4.55
  -3  -1  -8   21.57    5.12
  -3  -1  -7   20.01    1.58
  -3  -1  -7   20.20    1.29
  -3  -1  -7   17.85    2.09
  -3  -1  -7   17.62    1.85
  -3  -1  -7   17.31    1.29
  -3  -1  -7   17.11    1.36
  -3  -1  -7   17.40    3.65
  -3  -1  -7   16.29    4.20
  -3  -1  -6    0.88    0.68
  -3  -1  -6    0.78    0.50
  -3  -1  -6    1.60    1.89
  -3  -1  -6   -0.33    1.88
  -3  -1  -6    0.99    0.56
  -3  -1  -6    0.62    0.73
  -3  -1  -6    1.45    0.83
  -3  -1  -5  188.14    6.73
  -3  -1  -5  178.00    6.11
  -3  -1  -5  185.67    6.20
  -3  -1  -5  247.54    9.39
  -3  -1  -5  208.55   12.60
  -3  -1  -5  231.76   11.33
  -3  -1  -5  179.70    7.03
  -3  -1  -4   57.71    2.75
  -3  -1  -4   74.79    4.65
  -3  -1  -3   80.99    3.25
  -3  -1  -3   82.24    5.01
  -3  -1  -2  284.87    8.79
  -3  -1  -2  270.40    9.00
  -3  -1  -2  292.73   11.27
  -3  -1  -1  325.71    9.67
  -3  -1  -1  293.29    9.10
  -3  -1  -1  305.57    8.90
  -3  -1  -1  292.18    8.94
  -3  -1  -1  299.25    8.92
  -3  -1  -1  326.84   11.96
  -3  -1  -1  314.19    9.02
  -3  -1  -1  335.83    9.43
  -3  -1  -1  304.12    9.16
  -3  -1  -1  291.19    9.44
  -3  -1   0  294.52    8.90
  -3  -1   0  298.32    8.88
  -3  -1   0  313.29    9.47
  -3  -1   0  312.99    9.25
  -3  -1   0  299.87    8.89
  -3  -1   0  284.55    9.20
  -3  -1   0  313.56    9.18
  -3  -1   1   16.73    2.17
  -3  -1   1   16.55    0.86
  -3  -1   1   17.29    1.07
  -3  -1   1   14.34    0.82
  -3  -1   1   12.96    0.87
  -3  -1   1   12.52    0.91
  -3  -1   2   32.55    2.94
  -3  -1   2   33.37    1.36
  -3  -1   2   34.35    1.50
  -3  -1   2   33.17    1.48
  -3  -1   2   32.56    1.83
  -3  -1   3  224.78    9.63
  -3  -1   3  236.90    7.26
  -3  -1   3  245.09    7.78
  -3  -1   3  238.96    7.25
  -3  -1   3  234.20    7.08
  -3  -1   3  238.24    7.37
  -3  -1   4  594.68   16.65
  -3  -1   4  544.38   18.47
  -3  -1   4  486.52   15.50
  -3  -1   4  524.10   16.20
  -3  -1   4  549.97   15.39
  -3  -1   4  551.12   15.68
  -3  -1   4  523.92   15.94
  -3  -1   5  498.74   16.77
  -3  -1   5  436.38   13.63
  -3  -1   5  459.56   13.49
  -3  -1   5  477.95   13.79
  -3  -1   5  464.64   14.21
  -3  -1   6 1007.07   28.55
  -3  -1   6 1116.54   29.39
  -3  -1   6 1044.41   30.97
  -3  -1   6 1044.80   29.23
  -3  -1   6  928.29   27.44
  -3  -1   6  921.07   27.71
  -3  -1   6  947.03   28.37
  -3  -1   7    6.85    0.78
  -3  -1   7    8.52    1.43
  -3  -1   7    9.97    1.41
  -3  -1   7    9.33    0.65
  -3  -1   7   11.13    0.83
  -3  -1   7   11.21    1.38
  -3  -1   7   13.26    1.46
  -3  -1   7   10.32    0.88
  -3  -1   7   13.95    1.84
  -3  -1   8   64.12    3.64
  -3  -1   8   55.28    3.34
  -3  -1   8   51.69    2.96
  -3  -1   8   56.84    3.11
  -3  -1   8   57.42    3.61
  -3  -1   9    9.95    1.61
  -3  -1   9    6.39    1.46
  -3  -1   9    4.88    1.25
  -3  -1   9    5.51    1.30
  -3  -1   9    6.76    1.65
  -3  -1  10   25.08    2.43
  -3  -1  10   23.05    2.49
  -3  -1  10   29.02    2.81
  -3  -1  10   30.25    2.00
  -3  -1  11    0.77    1.14
  -3  -1  11    2.01    1.41
  -3  -1  11   -0.05    0.80
  -3  -1  12    6.97    1.68
  -3  -1  12    9.50    1.26
  -3  -1  12    6.24    0.93
  -3  -1  13   57.39    2.87
  -3   0 -15    3.80    0.91
  -3   0 -15    3.30    1.10
  -3   0 -14    0.55    1.31
  -3   0 -13   10.64    2.26
  -3   0 -13   14.62    2.60
  -3   0 -13    9.33    1.05
  -3   0 -12   27.24    3.54
  -3   0 -12   31.57    3.69
  -3   0 -12   26.16    1.81
  -3   0 -11    0.51    0.69
  -3   0 -11    0.58    0.79
  -3   0 -11    0.48    1.54
  -3   0 -11    0.33    1.56
  -3   0 -11    1.14    0.68
  -3   0 -10  411.86   15.84
  -3   0 -10  391.28   12.18
  -3   0 -10  333.75   12.63
  -3   0 -10  400.03   13.46
  -3   0 -10  375.51   14.25
  -3   0 -10  420.00   15.96
  -3   0 -10  341.24   19.50
  -3   0  -9    8.29    1.28
  -3   0  -9   10.84    1.67
  -3   0  -9    7.29    1.64
  -3   0  -9   10.31    2.21
  -3   0  -9    9.20    1.06
  -3   0  -9    8.91    1.28
  -3   0  -9    8.02    0.94
  -3   0  -9    8.27    3.32
  -3   0  -8   32.96    2.32
  -3   0  -8   41.66    2.86
  -3   0  -8   38.75    3.13
  -3   0  -8   39.32    2.03
  -3   0  -8   37.47    2.31
  -3   0  -8   42.25    3.68
  -3   0  -8   33.36    1.89
  -3   0  -8   34.51    5.84
  -3   0  -8   36.81    5.18
  -3   0  -7   11.99    1.03
  -3   0  -7   14.27    1.10
  -3   0  -7   16.08    3.55
  -3   0  -7   15.12    3.75
  -3   0  -7   12.63    1.07
  -3   0  -7   13.11    1.38
  -3   0  -7   15.07    1.69
  -3   0  -7   17.92    2.00
  -3   0  -6   29.89    1.95
  -3   0  -6   27.26    1.48
  -3   0  -6   27.19    1.50
  -3   0  -6   20.20    3.94
  -3   0  -6   23.66    2.66
  -3   0  -6   22.55    3.77
  -3   0  -6   26.19    2.09
  -3   0  -5  299.22   10.83
  -3   0  -5  266.57   14.01
  -3   0  -5  276.24   12.93
  -3   0  -4  294.69   11.48
  -3   0  -3   53.99    3.72
  -3   0  -3   43.03    2.09
  -3   0  -2    0.66    1.20
  -3   0  -2    4.53    0.64
  -3   0  -1 1961.01   53.28
  -3   0  -1 1916.49   55.98
  -3   0  -1 1854.75   53.05
  -3   0  -1 1882.44   53.29
  -3   0  -1 1828.23   52.84
  -3   0   0   66.70    2.32
  -3   0   0   59.91    2.01
  -3   0   0   54.31    2.11
  -3   0   0   55.75    2.25
  -3   0   0   46.95    1.79
  -3   0   1   33.74    1.57
  -3   0   1   29.10    2.81
  -3   0   1   36.05    1.58
  -3   0   1   34.12    1.38
  -3   0   1   35.04    1.64
  -3   0   1   32.61    1.58
  -3   0   2   28.90    1.42
  -3   0   2   27.64    1.20
  -3   0   2   27.11    1.40
  -3   0   2   24.03    2.57
  -3   0   3    7.55    0.74
  -3   0   3   11.50    1.84
  -3   0   3    9.86    0.81
  -3   0   4  234.48    7.42
  -3   0   4  213.13    7.69
  -3   0   4  250.03    9.76
  -3   0   4  260.40    7.46
  -3   0   4  231.87    7.32
  -3   0   4  225.24    7.21
  -3   0   4  258.15    8.01
  -3   0   5  971.68   27.08
  -3   0   5  948.67   26.50
  -3   0   5  924.51   26.99
  -3   0   5  961.94   29.19
  -3   0   5  914.21   26.39
  -3   0   5  819.09   26.13
  -3   0   5  895.48   26.44
  -3   0   5 1057.29   27.34
  -3   0   6  246.02    8.55
  -3   0   6  211.44    7.69
  -3   0   6  243.64    8.38
  -3   0   6  286.16   10.21
  -3   0   6  302.50    8.95
  -3   0   6  259.81    8.13
  -3   0   6  235.37    7.93
  -3   0   6  246.19    7.76
  -3   0   7   17.47    1.88
  -3   0   7   14.16    1.37
  -3   0   7   16.88    1.58
  -3   0   7   21.27    1.83
  -3   0   7   20.59    1.81
  -3   0   7   16.48    1.18
  -3   0   7   14.14    1.40
  -3   0   8  306.60    9.19
  -3   0   8  319.88    9.64
  -3   0   8  345.02   10.19
  -3   0   8  256.92    8.63
  -3   0   8  217.07    8.27
  -3   0   8  283.05    9.82
  -3   0   8  292.38    9.55
  -3   0   8  246.97    8.64
  -3   0   8  234.17    8.23
  -3   0   9   27.57    2.42
  -3   0   9   31.72    2.38
  -3   0   9   21.59    1.40
  -3   0   9   24.62    2.15
  -3   0   9   29.00    2.50
  -3   0  10   71.00    4.16
  -3   0  10   74.79    4.01
  -3   0  11  113.37    5.69
  -3   0  11  102.86    5.25
  -3   0  12    1.14    1.20
  -3   0  13   30.20    1.99
  -3   1 -15   22.26    1.96
  -3   1 -15   21.16    2.16
  -3   1 -14   45.13    3.77
  -3   1 -13   31.50    1.96
  -3   1 -13   36.84    3.82
  -3   1 -13   36.84    3.09
  -3   1 -12  126.10    7.60
  -3   1 -12  121.33    4.89
  -3   1 -12  134.03    7.76
  -3   1 -11   27.50    1.91
  -3   1 -11   22.90    2.29
  -3   1 -11   26.53    6.27
  -3   1 -11   22.68    4.90
  -3   1 -11   30.87    3.70
  -3   1 -10    1.46    0.69
  -3   1 -10    0.83    0.98
  -3   1 -10    1.10    2.24
  -3   1 -10    1.07    2.55
  -3   1 -10    1.72    1.74
  -3   1  -9  161.74    6.06
  -3   1  -9  179.85    8.76
  -3   1  -9  173.83    7.30
  -3   1  -9  174.90    8.75
  -3   1  -9  157.13   11.91
  -3   1  -8   45.42    3.02
  -3   1  -8   38.16    3.08
  -3   1  -8   38.35    2.06
  -3   1  -8   40.04    3.60
  -3   1  -8   34.95    1.80
  -3   1  -8   34.16    1.78
  -3   1  -8   41.94    5.75
  -3   1  -7  148.63    9.87
  -3   1  -7  130.97    9.93
  -3   1  -7  129.55    5.20
  -3   1  -7  133.71    5.10
  -3   1  -7  135.80    4.75
  -3   1  -7  140.84    6.75
  -3   1  -7  128.19    4.54
  -3   1  -7  124.06    4.50
  -3   1  -7  148.01    6.01
  -3   1  -7  135.13    6.17
  -3   1  -6   10.90    1.15
  -3   1  -6    9.06    1.36
  -3   1  -6   11.62    0.86
  -3   1  -6    7.89    1.47
  -3   1  -6    9.32    1.69
  -3   1  -6   10.75    2.97
  -3   1  -5  925.17   34.68
  -3   1  -5  979.18   29.17
  -3   1  -4  476.81   15.95
  -3   1  -4  443.52   17.96
  -3   1  -4  492.06   17.88
  -3   1  -4  418.18   13.30
  -3   1  -3 1412.47   44.80
  -3   1  -3 1423.20   43.48
  -3   1  -2    1.36    1.53
  -3   1  -1   62.76    2.34
  -3   1  -1   65.64    2.59
  -3   1  -1   67.14    2.30
  -3   1  -1   65.30    2.31
  -3   1   0   18.31    1.03
  -3   1   0   17.75    1.02
  -3   1   0   17.55    0.89
  -3   1   0   24.02    1.28
  -3   1   0   23.47    1.02
  -3   1   1  865.59   27.27
  -3   1   1  942.64   27.33
  -3   1   1 1092.96   27.83
  -3   1   1 1069.91   27.74
  -3   1   2 1433.92   42.78
  -3   1   2 1421.19   43.31
  -3   1   2 1597.33   43.32
  -3   1   2 1612.34   43.25
  -3   1   2 1593.21   43.20
  -3   1   3  232.70    7.37
  -3   1   3  247.59    7.28
  -3   1   4   98.31    3.92
  -3   1   4  106.59    3.98
  -3   1   4   95.65    5.39
  -3   1   4   97.06    3.67
  -3   1   5  485.09   13.65
  -3   1   5  400.08   13.26
  -3   1   5  428.76   13.48
  -3   1   5  463.09   15.72
  -3   1   5  432.53   13.14
  -3   1   6   25.81    1.84
  -3   1   6   22.46    1.60
  -3   1   6   22.86    1.68
  -3   1   6   21.86    1.72
  -3   1   6   22.04    2.49
  -3   1   6   23.21    1.40
  -3   1   7    5.95    1.08
  -3   1   7    5.97    1.15
  -3   1   7    6.80    1.13
  -3   1   7    6.50    1.23
  -3   1   8    0.40    0.88
  -3   1   8    0.33    0.74
  -3   1   8    1.04    0.99
  -3   1   8    0.20    0.80
  -3   1   9   86.54    4.16
  -3   1   9   89.62    4.37
  -3   1  10   82.54    4.23
  -3   1  10  100.85    4.71
  -3   1  11   33.28    2.53
  -3   1  11   28.01    2.47
  -3   2 -15    3.76    1.15
  -3   2 -15    3.64    1.17
  -3   2 -14   36.31    3.40
  -3   2 -13   43.68    4.14
  -3   2 -13   52.25    3.73
  -3   2 -12    7.50    2.05
  -3   2 -12    9.89    1.23
  -3   2 -12    9.27    2.42
  -3   2 -11  366.21   12.02
  -3   2 -11  371.43   15.45
  -3   2 -11  372.85   12.97
  -3   2 -11  407.03   15.86
  -3   2 -10   35.08    2.18
  -3   2 -10   35.08    3.84
  -3   2 -10   35.95    2.88
  -3   2 -10   23.73    5.70
  -3   2 -10   29.59    5.50
  -3   2 -10   37.79    3.93
  -3   2  -9    1.27    0.66
  -3   2  -9    2.79    1.21
  -3   2  -9    2.60    1.60
  -3   2  -9    1.35    2.24
  -3   2  -9    0.70    2.14
  -3   2  -9    3.09    1.65
  -3   2  -8   28.16    1.77
  -3   2  -8   28.37    3.06
  -3   2  -8   29.07    2.54
  -3   2  -8   27.81    3.07
  -3   2  -8   25.80    4.71
  -3   2  -7  264.83    8.45
  -3   2  -7  255.67    8.76
  -3   2  -7  249.95    8.02
  -3   2  -7  285.46   10.09
  -3   2  -7  263.96   10.59
  -3   2  -7  267.03    8.79
  -3   2  -6    6.31    0.86
  -3   2  -6    9.84    1.64
  -3   2  -6    9.98    1.89
  -3   2  -6    9.46    2.59
  -3   2  -6    9.74    1.29
  -3   2  -5  177.47    8.21
  -3   2  -5  178.44   10.01
  -3   2  -5  182.63   10.29
  -3   2  -5  204.86    6.59
  -3   2  -4  110.77    7.02
  -3   2  -4  116.86    7.38
  -3   2  -4  130.23    4.51
  -3   2  -3  489.96   18.57
  -3   2  -3  515.68   15.02
  -3   2  -2 2317.40   63.42
  -3   2  -2 2331.76   66.96
  -3   2  -2 2222.18   62.97
  -3   2  -2 2151.45   62.87
  -3   2  -2 2263.63   62.80
  -3   2  -1 1264.67   40.27
  -3   2  -1 1320.65   37.23
  -3   2  -1 1309.56   37.56
  -3   2   0  239.30    9.43
  -3   2   0  255.53    7.54
  -3   2   0  226.31    7.31
  -3   2   1   47.17    2.05
  -3   2   1   45.81    1.97
  -3   2   1   37.25    1.63
  -3   2   1   38.29    1.74
  -3   2   2    1.25    0.51
  -3   2   2    1.80    0.56
  -3   2   2    1.20    0.48
  -3   2   3   45.93    2.25
  -3   2   3   45.23    2.27
  -3   2   3   43.65    1.94
  -3   2   3   48.43    1.98
  -3   2   4    9.12    1.07
  -3   2   4    6.69    0.55
  -3   2   4    9.04    0.78
  -3   2   5  339.48    9.52
  -3   2   5  273.56    9.02
  -3   2   5  265.33    8.89
  -3   2   5  266.02    8.93
  -3   2   5  354.06    9.43
  -3   2   6    1.54    0.79
  -3   2   6    1.03    0.99
  -3   2   6    0.78    1.03
  -3   2   6    1.16    0.74
  -3   2   6    0.85    0.44
  -3   2   7   30.67    1.94
  -3   2   7   26.57    1.61
  -3   2   7   27.75    1.88
  -3   2   8  107.03    4.46
  -3   2   8  101.41    4.36
  -3   2   9   10.28    1.39
  -3   2   9   13.56    1.49
  -3   2  10  510.40   14.94
  -3   2  10  436.57   15.13
  -3   2  11  193.62    6.60
  -3   2  11  223.63    6.93
  -3   3 -15    5.01    1.19
  -3   3 -14    8.55    1.32
  -3   3 -14    6.95    1.77
  -3   3 -13   89.24    5.07
  -3   3 -13   84.09    5.72
  -3   3 -12  110.87    6.95
  -3   3 -12  112.86    6.37
  -3   3 -12  105.78    4.51
  -3   3 -11   83.28    5.58
  -3   3 -11   75.35    5.73
  -3   3 -11   80.45    3.78
  -3   3 -11   81.03    3.70
  -3   3 -11   71.38    4.20
  -3   3 -11   63.38    5.42
  -3   3 -11   57.96    7.78
  -3   3 -10    0.16    1.50
  -3   3 -10    1.01    0.71
  -3   3 -10    0.18    0.96
  -3   3 -10    0.16    1.47
  -3   3 -10    1.96    2.52
  -3   3  -9   64.13    4.91
  -3   3  -9   55.47    2.94
  -3   3  -9   68.88    4.17
  -3   3  -9   63.38    4.93
  -3   3  -9   52.92    7.17
  -3   3  -8  300.98   12.14
  -3   3  -8  291.19    9.61
  -3   3  -8  295.27   12.21
  -3   3  -8  274.55   16.63
  -3   3  -7  172.39    6.17
  -3   3  -7  168.34    6.05
  -3   3  -7  177.51   11.49
  -3   3  -7  183.14   12.00
  -3   3  -7  185.67    8.26
  -3   3  -7  187.34    8.13
  -3   3  -6    5.07    0.73
  -3   3  -6    3.79    0.95
  -3   3  -6    3.89    0.61
  -3   3  -6    5.98    1.46
  -3   3  -6    3.35    2.29
  -3   3  -5   31.02    1.55
  -3   3  -5   30.38    2.95
  -3   3  -5   28.54    4.03
  -3   3  -5   35.61    1.79
  -3   3  -4  179.95    9.80
  -3   3  -4  196.60    8.52
  -3   3  -4  195.68    6.13
  -3   3  -4  197.44    6.34
  -3   3  -3  463.50   17.46
  -3   3  -3  456.31   18.41
  -3   3  -3  377.20   16.51
  -3   3  -3  559.83   14.91
  -3   3  -3  502.30   15.00
  -3   3  -2   46.59    1.90
  -3   3  -2   65.87    2.24
  -3   3  -2   57.26    2.27
  -3   3  -2   43.02    3.55
  -3   3  -2   36.29    2.80
  -3   3  -2   43.00    3.81
  -3   3  -2   50.69    1.90
  -3   3  -2   46.80    1.81
  -3   3  -2   50.51    2.09
  -3   3  -1  190.69    5.98
  -3   3  -1  174.84    7.94
  -3   3  -1  180.03    5.52
  -3   3  -1  191.41    5.78
  -3   3   0   42.49    1.82
  -3   3   0   49.32    2.14
  -3   3   0   46.69    3.22
  -3   3   0   42.53    1.96
  -3   3   0   47.53    1.85
  -3   3   1    1.99    0.91
  -3   3   1    3.50    0.67
  -3   3   1    3.37    0.54
  -3   3   2  215.66    6.76
  -3   3   2  202.36    6.65
  -3   3   2  221.34    7.15
  -3   3   2  225.42    7.50
  -3   3   2  223.38    7.09
  -3   3   2  204.83    6.47
  -3   3   3   16.73    1.14
  -3   3   3   15.65    1.08
  -3   3   3   14.13    0.87
  -3   3   4  355.43   10.18
  -3   3   4  364.95   10.50
  -3   3   4  348.39   13.17
  -3   3   4  330.60   10.16
  -3   3   5    2.35    0.67
  -3   3   5    1.48    0.63
  -3   3   5    1.16    0.76
  -3   3   5    1.67    1.33
  -3   3   5    1.51    0.51
  -3   3   6  435.17   12.56
  -3   3   6  449.97   12.58
  -3   3   6  425.01   12.77
  -3   3   6  477.83   12.95
  -3   3   6  488.59   16.32
  -3   3   6  343.49   11.99
  -3   3   6  385.99   12.49
  -3   3   7   71.62    3.15
  -3   3   7   69.36    2.92
  -3   3   7   69.92    2.95
  -3   3   7   66.43    3.07
  -3   3   8    0.53    0.71
  -3   3   8    0.35    0.49
  -3   3   8    0.41    0.57
  -3   3   8   -0.07    0.62
  -3   3   8    0.66    0.61
  -3   3   9    0.52    0.76
  -3   3   9    0.29    0.49
  -3   3   9    0.78    0.59
  -3   3   9    0.72    0.66
  -3   3   9    0.29    0.56
  -3   3  10  860.29   25.64
  -3   3  10  859.20   25.45
  -3   3  11   24.18    1.76
  -3   3  12    2.83    0.96
  -3   4 -15   20.91    1.92
  -3   4 -15   20.37    1.83
  -3   4 -14  145.00    6.64
  -3   4 -14  135.75    5.77
  -3   4 -14  142.06    6.74
  -3   4 -13   15.86    2.21
  -3   4 -13   16.67    2.62
  -3   4 -13   16.40    1.47
  -3   4 -12   40.82    3.72
  -3   4 -12   39.95    4.00
  -3   4 -12   39.77    2.51
  -3   4 -11   16.71    2.85
  -3   4 -11   16.97    2.74
  -3   4 -11   15.06    1.98
  -3   4 -10    3.23    1.69
  -3   4 -10   -0.40    2.23
  -3   4 -10    2.21    1.72
  -3   4 -10    2.09    1.19
  -3   4 -10    2.44    1.71
  -3   4  -9  113.58    6.78
  -3   4  -9  101.98    6.46
  -3   4  -8  173.37    8.39
  -3   4  -8  169.77    6.38
  -3   4  -8  178.82    8.63
  -3   4  -8  164.07   12.14
  -3   4  -7  329.69   10.62
  -3   4  -7  310.30   12.66
  -3   4  -7  353.08   13.28
  -3   4  -7  357.54   11.60
  -3   4  -7  340.19   11.13
  -3   4  -7  353.55   17.85
  -3   4  -6   19.13    3.80
  -3   4  -6   22.52    2.76
  -3   4  -6   18.50    1.75
  -3   4  -6   24.42    1.43
  -3   4  -5  571.11   16.96
  -3   4  -5  575.40   16.86
  -3   4  -5  484.70   17.68
  -3   4  -5  571.60   17.07
  -3   4  -5  613.07   17.13
  -3   4  -5  545.49   22.80
  -3   4  -5  682.55   20.91
  -3   4  -4   60.22    2.63
  -3   4  -4   68.40    2.66
  -3   4  -4   67.53    4.70
  -3   4  -3   50.99    2.21
  -3   4  -3   51.89    2.25
  -3   4  -3   52.51    4.04
  -3   4  -3   46.16    4.43
  -3   4  -3   48.67    1.87
  -3   4  -2  130.51    4.35
  -3   4  -2  138.52    4.46
  -3   4  -2  169.40    5.04
  -3   4  -2  171.27    5.01
  -3   4  -2  139.01    7.54
  -3   4  -2  165.84    7.57
  -3   4  -2  144.66    4.50
  -3   4  -2  126.50    4.36
  -3   4  -2  150.33    4.70
  -3   4  -2  137.88    4.60
  -3   4  -1  368.36   10.94
  -3   4  -1  350.60   10.59
  -3   4  -1  398.67   11.27
  -3   4  -1  396.84   11.33
  -3   4  -1  361.58   11.04
  -3   4  -1  354.48   10.91
  -3   4  -1  373.57   11.34
  -3   4  -1  380.87   14.00
  -3   4   0  457.12   16.92
  -3   4   0  513.13   17.91
  -3   4   0  523.59   15.03
  -3   4   0  545.33   14.97
  -3   4   0  492.17   14.63
  -3   4   0  491.78   14.60
  -3   4   0  458.46   14.54
  -3   4   0  548.03   15.11
  -3   4   0  485.29   14.61
  -3   4   1  650.68   22.11
  -3   4   1  809.98   24.34
  -3   4   1  726.01   20.94
  -3   4   1  714.10   20.51
  -3   4   1  639.89   20.34
  -3   4   1  759.72   20.51
  -3   4   1  716.73   20.44
  -3   4   2   35.46    1.82
  -3   4   2   35.04    1.82
  -3   4   2   36.40    1.60
  -3   4   2   40.52    2.03
  -3   4   2   34.18    1.56
  -3   4   2   40.66    3.58
  -3   4   3   12.63    2.30
  -3   4   3   12.61    1.07
  -3   4   3   12.06    0.85
  -3   4   3   11.43    1.01
  -3   4   4   34.84    1.80
  -3   4   4   35.31    1.82
  -3   4   4   32.41    1.81
  -3   4   4   32.26    1.55
  -3   4   5  320.31    9.70
  -3   4   5  330.33    9.73
  -3   4   5  284.13    9.30
  -3   4   5  291.49    9.74
  -3   4   6  659.73   23.33
  -3   4   6  592.86   18.91
  -3   4   6  621.19   19.45
  -3   4   6  689.19   19.40
  -3   4   6  716.60   19.41
  -3   4   7   14.93    1.07
  -3   4   7   16.10    1.35
  -3   4   7   16.96    1.31
  -3   4   7   15.40    1.39
  -3   4   7   17.66    1.36
  -3   4   8   34.17    2.15
  -3   4   8   35.93    2.32
  -3   4   8   41.82    2.22
  -3   4   8   41.68    2.12
  -3   4   9  892.66   25.01
  -3   4   9  927.41   24.85
  -3   4  10  125.95    4.56
  -3   4  10  123.22    4.62
  -3   4  11   16.17    1.57
  -3   4  12   33.98    2.46
  -3   4  12   34.31    2.32
  -3   5 -15    3.69    0.91
  -3   5 -14    4.85    1.39
  -3   5 -14    6.53    0.84
  -3   5 -14    5.44    1.12
  -3   5 -14    6.98    1.47
  -3   5 -13   44.62    3.67
  -3   5 -13   46.15    2.53
  -3   5 -13   48.71    3.50
  -3   5 -13   45.71    3.75
  -3   5 -12    0.12    1.33
  -3   5 -12    1.22    0.94
  -3   5 -12   -0.93    1.46
  -3   5 -11   30.88    2.70
  -3   5 -11   30.85    3.56
  -3   5 -10    6.31    2.04
  -3   5 -10    3.80    1.36
  -3   5 -10    5.96    1.95
  -3   5  -9  143.63    7.75
  -3   5  -9  134.13    7.44
  -3   5  -9  142.22    5.55
  -3   5  -8  206.86    7.69
  -3   5  -8  192.30    9.32
  -3   5  -8  222.18    7.95
  -3   5  -8  180.30   13.51
  -3   5  -8  221.56    7.22
  -3   5  -7    6.41    1.18
  -3   5  -7    6.29    0.85
  -3   5  -7    8.04    1.28
  -3   5  -7    7.91    1.98
  -3   5  -7    7.99    1.80
  -3   5  -7    4.46    2.69
  -3   5  -6  151.97    5.73
  -3   5  -6  167.13    5.51
  -3   5  -6  163.60    6.25
  -3   5  -6  171.40    5.48
  -3   5  -6  166.24    8.51
  -3   5  -6  165.95   11.14
  -3   5  -6  143.10    7.29
  -3   5  -6  174.29    6.59
  -3   5  -6  162.01    7.82
  -3   5  -5   72.11    2.78
  -3   5  -5   73.46    5.37
  -3   5  -5   71.44    6.72
  -3   5  -5   71.42    3.66
  -3   5  -5   74.73    2.86
  -3   5  -5   69.20    3.07
  -3   5  -4   27.72    3.97
  -3   5  -4   30.77    3.49
  -3   5  -4   24.40    1.62
  -3   5  -4   28.82    1.48
  -3   5  -4   28.64    1.43
  -3   5  -3  305.60   12.87
  -3   5  -3  304.46    9.58
  -3   5  -3  315.77    9.35
  -3   5  -3  292.05    8.89
  -3   5  -2  281.09    8.11
  -3   5  -2  230.26    7.69
  -3   5  -2  279.90    8.31
  -3   5  -2  227.67    7.58
  -3   5  -2  284.31   11.67
  -3   5  -2  220.71   11.30
  -3   5  -2  270.80    7.88
  -3   5  -2  255.63    7.60
  -3   5  -2  254.58    7.79
  -3   5  -2  248.63    7.75
  -3   5  -1    0.70    0.43
  -3   5  -1    1.00    0.49
  -3   5  -1    0.65    0.60
  -3   5  -1    0.02    0.37
  -3   5  -1    0.10    0.40
  -3   5  -1    0.27    1.36
  -3   5  -1    1.05    0.43
  -3   5  -1    0.31    0.50
  -3   5  -1    0.38    0.41
  -3   5  -1    0.65    0.45
  -3   5   0  714.66   20.70
  -3   5   0  727.65   20.44
  -3   5   0  714.87   20.10
  -3   5   0  777.71   24.86
  -3   5   0  707.07   20.31
  -3   5   0  740.91   20.77
  -3   5   0  704.96   20.28
  -3   5   1  602.67   17.03
  -3   5   1  585.14   17.07
  -3   5   1  566.48   16.45
  -3   5   1  627.36   21.15
  -3   5   1  569.50   16.59
  -3   5   1  549.56   16.51
  -3   5   1  529.72   16.55
  -3   5   1  566.69   17.06
  -3   5   2  163.15    5.62
  -3   5   2  165.55    5.18
  -3   5   2  177.91    8.90
  -3   5   2  166.07    5.22
  -3   5   2  142.24    5.06
  -3   5   2  153.62    5.19
  -3   5   2  165.50    5.66
  -3   5   3  369.81   10.91
  -3   5   3  353.98   10.65
  -3   5   3  324.26   10.52
  -3   5   3  352.96   10.71
  -3   5   3  367.41   11.18
  -3   5   4  161.67    5.40
  -3   5   4  144.70    5.00
  -3   5   4  155.13    5.16
  -3   5   4  153.39    5.57
  -3   5   5   20.47    3.29
  -3   5   5   19.47    1.23
  -3   5   5   18.04    1.44
  -3   5   5   18.32    1.44
  -3   5   5   17.16    1.36
  -3   5   6   14.67    2.72
  -3   5   6   17.03    1.42
  -3   5   6   17.42    1.34
  -3   5   6   15.65    1.14
  -3   5   6   16.22    1.39
  -3   5   7   28.19    1.78
  -3   5   7   25.36    1.65
  -3   5   7   23.35    1.45
  -3   5   7   22.35    1.73
  -3   5   8   -0.19    0.89
  -3   5   8   -0.12    0.82
  -3   5   8    0.24    0.46
  -3   5   8   -0.05    0.59
  -3   5   8    0.30    0.66
  -3   5   9   40.47    2.27
  -3   5   9   41.32    2.24
  -3   5   9   31.85    1.76
  -3   5   9   28.93    2.10
  -3   5  10  167.97    6.10
  -3   5  10  190.49    6.10
  -3   5  11   72.40    3.59
  -3   5  11   64.55    3.68
  -3   5  12  174.19    6.40
  -3   6 -14   21.33    1.32
  -3   6 -14   17.83    1.92
  -3   6 -14   16.01    1.59
  -3   6 -13   36.74    2.16
  -3   6 -13   35.47    3.08
  -3   6 -13   31.59    2.78
  -3   6 -13   39.92    3.01
  -3   6 -12   69.35    3.53
  -3   6 -12   72.60    4.79
  -3   6 -12   78.97    4.91
  -3   6 -12   80.79    4.92
  -3   6 -11   81.45    4.57
  -3   6 -11  100.25    5.93
  -3   6 -11   94.29    5.76
  -3   6 -10   32.99    2.19
  -3   6 -10   41.59    3.95
  -3   6 -10   37.55    3.64
  -3   6  -9    1.45    0.82
  -3   6  -9    1.91    2.46
  -3   6  -9    1.47    0.87
  -3   6  -8   25.98    2.07
  -3   6  -8   22.94    3.08
  -3   6  -8   25.64    1.64
  -3   6  -8   21.77    4.78
  -3   6  -8   19.76    2.05
  -3   6  -7  439.99   14.64
  -3   6  -7  491.05   14.58
  -3   6  -7  469.02   15.25
  -3   6  -7  478.58   17.53
  -3   6  -7  504.17   14.53
  -3   6  -7  421.58   21.91
  -3   6  -7  433.61   15.52
  -3   6  -7  486.09   15.39
  -3   6  -6  191.57    6.92
  -3   6  -6  195.81    7.36
  -3   6  -6  208.40    6.79
  -3   6  -6  168.61    8.64
  -3   6  -6  206.19    6.40
  -3   6  -6  213.45    6.69
  -3   6  -6  154.75   11.53
  -3   6  -6  150.90    9.28
  -3   6  -6  180.52    7.38
  -3   6  -5  116.36    4.68
  -3   6  -5  128.66    4.55
  -3   6  -5  120.87    5.02
  -3   6  -5  130.29    4.21
  -3   6  -5   95.72    6.91
  -3   6  -5   84.88    8.03
  -3   6  -5  109.38    5.08
  -3   6  -5  103.39    6.03
  -3   6  -4   14.70    0.98
  -3   6  -4   12.91    2.58
  -3   6  -4   12.84    3.07
  -3   6  -4   12.42    0.92
  -3   6  -4   11.86    1.25
  -3   6  -4   10.56    1.95
  -3   6  -3  195.87    5.97
  -3   6  -3  170.67    6.31
  -3   6  -3  182.90    5.80
  -3   6  -3  167.39    5.79
  -3   6  -3  181.04    9.64
  -3   6  -2  289.68   12.71
  -3   6  -2  230.34   12.15
  -3   6  -2  232.83    8.12
  -3   6  -2  238.80    8.27
  -3   6  -2  288.63    8.50
  -3   6  -2  281.49    8.89
  -3   6  -2  277.61    8.29
  -3   6  -2  274.99    8.42
  -3   6  -2  281.76    8.37
  -3   6  -2  259.36    8.00
  -3   6  -2  287.53    8.32
  -3   6  -1   28.35    1.58
  -3   6  -1   29.60    1.70
  -3   6  -1   33.76    1.78
  -3   6  -1   34.22    2.01
  -3   6  -1   31.46    1.62
  -3   6  -1   34.51    1.64
  -3   6  -1   33.26    1.64
  -3   6  -1   35.79    1.64
  -3   6  -1   31.09    1.80
  -3   6   0   19.55    3.12
  -3   6   0   15.73    1.03
  -3   6   0   12.64    1.07
  -3   6   0   11.29    1.08
  -3   6   0   12.14    1.12
  -3   6   0   16.05    1.08
  -3   6   0   16.46    1.08
  -3   6   0   13.44    0.99
  -3   6   0   16.92    1.09
  -3   6   0   12.82    0.97
  -3   6   0   14.79    1.23
  -3   6   0   15.95    1.06
  -3   6   1   31.03    3.93
  -3   6   1   36.35    1.67
  -3   6   1   32.73    1.80
  -3   6   1   32.52    1.93
  -3   6   1   33.34    2.02
  -3   6   1   29.45    1.86
  -3   6   1   31.57    1.63
  -3   6   1   33.62    1.67
  -3   6   1   32.63    1.62
  -3   6   1   34.95    1.99
  -3   6   1   34.99    1.73
  -3   6   2   22.12    1.63
  -3   6   2   21.64    1.33
  -3   6   2   22.74    3.55
  -3   6   2   22.80    1.31
  -3   6   2   18.08    1.19
  -3   6   2   21.15    1.30
  -3   6   2   21.74    1.57
  -3   6   3   37.82    2.15
  -3   6   3   35.13    1.79
  -3   6   3   35.40    2.00
  -3   6   3   31.31    4.05
  -3   6   3   31.61    1.66
  -3   6   3   30.32    1.61
  -3   6   3   32.15    1.69
  -3   6   3   34.18    2.06
  -3   6   4    0.04    0.64
  -3   6   4    0.62    0.81
  -3   6   4    0.58    0.67
  -3   6   4    0.20    1.55
  -3   6   4    0.15    0.39
  -3   6   4    0.03    0.43
  -3   6   4    0.17    0.55
  -3   6   5   31.19    2.07
  -3   6   5   33.10    1.88
  -3   6   5   35.02    2.04
  -3   6   5   29.27    4.09
  -3   6   5   29.22    1.60
  -3   6   5   32.06    1.73
  -3   6   5   32.26    2.09
  -3   6   6    4.56    1.08
  -3   6   6    4.17    0.69
[truncated: 847,204 more chars]
